# Supplementary material for: Digital eye strain among Indian university students in the post-COVID era: a cross-sectional study
Source: Front Public Health. 2026 Jun 8;14:1829471. doi: 10.3389/fpubh.2026.1829471 (PMC13284132; doi:10.3389/fpubh.2026.1829471)
Supplement: Supplementary file 2 [file Data_Sheet_1.xlsx]

## Sheet: Sheet1
Age (in years)	Gender	Neck pain	Burning eyes	Itching eyes	Feeling of foreign body in the eyes	Watering of eyes	Excessive blinking	Eye redness	Eye pain	Heavy eyelids	Dryness in eyes	Blurred vision	Double vision	Difficulty focusing near vision	Increased sensitivity to light	Feeling that sight is worsening	Headache	Neck pain2	Burning eyes3	Itching eyes4	Feeling of foreign body in the eyes5	Watering of eyes2	Excessive blinking2	Eye redness2	Eye pain2	Heavy eyelids2	Dryness in eyes2	Blurred vision2	Double vision2	Difficulty focusing near vision2	Increased sensitivity to light 2	Feeling that sight is worsening2	Headache2	How many hours per day do you spend on a computer or digital device?	How many days per week do you use computer/other VDT devices?	What type of digital devices do you use most frequently? (Select more than one option if required)	For what purposes do you use digital devices? (Select more than one option if required)	Are you aware of the 20-20-20 rule (taking a 20-second break to look at something 20 feet away every 20 minutes)?	Do you follow any preventive measures to reduce the impact of digital devices on your eyes? (Select more than one option if required)	Do you take any medications regularly? If yes, then for what conditions and which medications?	Did you ever smoke tobacco ?	Do you have any refractive errors? (Select more than one option if required)	Do you have any other ocular conditions? If yes, state them	Have you undergone any surgery for ocular conditions?	What is your seating position while you are using the VDT devices?	What is the viewing distance while using the VDT devices?	Is there any glare (“presence of bright light that disturbs the vision due to direct or reflected sunlight or overhead lamps”) on the computer screen/other VDT devices screen when you use them?	Are you aware of computer vision syndrome?	How often do you take a break while using computer/other VDT devices?
18	Male	Occasionally(1)	Often/always(2)	Often/always(2)	Often/always(2)	Occasionally(1)	Often/always(2)	Occasionally(1)	Occasionally(1)	Never(0)	Occasionally(1)	Occasionally(1)	Never(0)	Occasionally(1)	Often/always(2)	Occasionally(1)	Often/always(2)	Highly intense (2)	Moderately intense(1)	Highly intense (2)	Highly intense (2)	Moderately intense(1)	Highly intense (2)	Moderately intense(1)	Highly intense (2)	Not applicable[N/A]	Moderately intense(1)	Highly intense (2)	Moderately intense(1)	Highly intense (2)	Highly intense (2)	Moderately intense(1)	Highly intense (2)	2-6 hours	6	Desktop/Laptop, Tablet/iPad, Smartphone, Gaming consoles, E-book	Academic/Study, Entertainment (Movies, Games, etc.), Social Media, Work/Professional	Yes	Using screen filters, Adjusting screen brightness, Blue light filter glasses		No	Myopia/ near sightedness		No	My face is not at the level of the computer screen/other VDT devices	Equal to 1/2 of your arm length	Sometimes	No	Every 2 hours of work
18	Female	Often/always(2)	Occasionally(1)	Occasionally(1)	Never(0)	Never(0)	Never(0)	Occasionally(1)	Never(0)	Never(0)	Never(0)	Never(0)	Never(0)	Never(0)	Occasionally(1)	Occasionally(1)	Often/always(2)	Moderately intense(1)	Not applicable[N/A]	Not applicable[N/A]	Not applicable[N/A]	Moderately intense(1)	Not applicable[N/A]	Not applicable[N/A]	Not applicable[N/A]	Not applicable[N/A]	Not applicable[N/A]	Not applicable[N/A]	Not applicable[N/A]	Not applicable[N/A]	Moderately intense(1)	Not applicable[N/A]	Moderately intense(1)	2-6 hours	3	Desktop/Laptop, Smartphone	Academic/Study, Social Media	Yes	Adjusting screen brightness, Taking regular breaks		No	No refractive error		No	My face is just at the level of the computer screen/other VDT devices	Equal to 1/2 of your arm length	Sometimes	Yes	Every 60 minutes of work
18	Female	Occasionally(1)	Occasionally(1)	Occasionally(1)	Occasionally(1)	Often/always(2)	Often/always(2)	Occasionally(1)	Occasionally(1)	Occasionally(1)	Never(0)	Occasionally(1)	Never(0)	Occasionally(1)	Often/always(2)	Occasionally(1)	Occasionally(1)	Moderately intense(1)	Moderately intense(1)	Moderately intense(1)	Moderately intense(1)	Highly intense (2)	Moderately intense(1)	Moderately intense(1)	Moderately intense(1)	Not applicable[N/A]	Not applicable[N/A]	Not applicable[N/A]	Not applicable[N/A]	Not applicable[N/A]	Moderately intense(1)	Highly intense (2)	Moderately intense(1)	2-6 hours	6	Desktop/Laptop, Smartphone	Academic/Study, Entertainment (Movies, Games, etc.), Social Media	No	Adjusting screen brightness	No	No	I don’t know	No	No	My face is not at the level of the computer screen/other VDT devices	Less than 1/2 of your arm length	Sometimes	No	Every 20 minutes of work
19	Male	Occasionally(1)	Occasionally(1)	Never(0)	Never(0)	Occasionally(1)	Never(0)	Occasionally(1)	Occasionally(1)	Never(0)	Never(0)	Never(0)	Never(0)	Never(0)	Occasionally(1)	Occasionally(1)	Never(0)	Not applicable[N/A]	Not applicable[N/A]	Not applicable[N/A]	Not applicable[N/A]	Not applicable[N/A]	Not applicable[N/A]	Not applicable[N/A]	Not applicable[N/A]	Not applicable[N/A]	Not applicable[N/A]	Not applicable[N/A]	Not applicable[N/A]	Not applicable[N/A]	Highly intense (2)	Highly intense (2)	Not applicable[N/A]	2-6 hours	2	Desktop/Laptop, Tablet/iPad, Smartphone	Academic/Study, Entertainment (Movies, Games, etc.), Social Media	No	Adjusting screen brightness, Taking regular breaks	No	No	No refractive error	No	No	My face is just at the level of the computer screen/other VDT devices	Equal to 1/2 of your arm length	Never	No	Every 2 hours of work
18	Male	Never(0)	Never(0)	Never(0)	Never(0)	Never(0)	Never(0)	Never(0)	Never(0)	Never(0)	Never(0)	Never(0)	Never(0)	Never(0)	Never(0)	Never(0)	Occasionally(1)	Not applicable[N/A]	Not applicable[N/A]	Not applicable[N/A]	Not applicable[N/A]	Not applicable[N/A]	Not applicable[N/A]	Not applicable[N/A]	Not applicable[N/A]	Not applicable[N/A]	Not applicable[N/A]	Not applicable[N/A]	Not applicable[N/A]	Not applicable[N/A]	Not applicable[N/A]	Not applicable[N/A]	Moderately intense(1)	Less than 2 hours	3	Smartphone	Academic/Study, Entertainment (Movies, Games, etc.), Social Media, Work/Professional	Yes	Taking regular breaks, Using artificial tears or eye drops	No	Yes	No refractive error	No	No	My face is not at the level of the computer screen/other VDT devices	Greater than 1/2 of your arm length	Never	No	More than every 2 hours
19	Male	Occasionally(1)	Occasionally(1)	Occasionally(1)	Occasionally(1)	Occasionally(1)	Never(0)	Never(0)	Occasionally(1)	Never(0)	Occasionally(1)	Never(0)	Never(0)	Never(0)	Occasionally(1)	Occasionally(1)	Never(0)	Moderately intense(1)	Moderately intense(1)	Moderately intense(1)	Not applicable[N/A]	Not applicable[N/A]	Not applicable[N/A]	Not applicable[N/A]	Moderately intense(1)	Not applicable[N/A]	Moderately intense(1)	Not applicable[N/A]	Not applicable[N/A]	Not applicable[N/A]	Moderately intense(1)	Not applicable[N/A]	Moderately intense(1)	2-6 hours	7	Desktop/Laptop, Smartphone	Academic/Study, Entertainment (Movies, Games, etc.), Social Media	Yes	Taking regular breaks		Prefer not to say	No refractive error		No	My face is not at the level of the computer screen/other VDT devices	Equal to 1/2 of your arm length	Sometimes	No	Every 60 minutes of work
19	Male	Never(0)	Occasionally(1)	Occasionally(1)	Never(0)	Never(0)	Never(0)	Occasionally(1)	Never(0)	Never(0)	Never(0)	Never(0)	Never(0)	Never(0)	Never(0)	Never(0)	Occasionally(1)	Moderately intense(1)	Moderately intense(1)	Highly intense (2)	Moderately intense(1)	Highly intense (2)	Moderately intense(1)	Moderately intense(1)	Moderately intense(1)	Moderately intense(1)	Moderately intense(1)	Moderately intense(1)	Moderately intense(1)	Moderately intense(1)	Moderately intense(1)	Moderately intense(1)	Highly intense (2)	6-10 hours	7	Smartphone	Social Media	No	Blue light filter glasses		Yes	Hypermetropia/ far sightedness		No	My face is not at the level of the computer screen/other VDT devices	Less than 1/2 of your arm length	Sometimes	No	Every 2 hours of work
18	Female	Occasionally(1)	Occasionally(1)	Occasionally(1)	Occasionally(1)	Occasionally(1)	Often/always(2)	Occasionally(1)	Often/always(2)	Often/always(2)	Occasionally(1)	Never(0)	Never(0)	Never(0)	Often/always(2)	Occasionally(1)	Occasionally(1)	Moderately intense(1)	Moderately intense(1)	Moderately intense(1)	Moderately intense(1)	Moderately intense(1)	Highly intense (2)	Moderately intense(1)	Moderately intense(1)	Moderately intense(1)	Moderately intense(1)	Not applicable[N/A]	Not applicable[N/A]	Not applicable[N/A]	Moderately intense(1)	Moderately intense(1)	Moderately intense(1)	2-6 hours	3	Desktop/Laptop, Smartphone	Academic/Study, Entertainment (Movies, Games, etc.)	No	Adjusting screen brightness, Taking regular breaks, Blue light filter glasses		No	Hypermetropia/ far sightedness		No	My face is not at the level of the computer screen/other VDT devices	Equal to 1/2 of your arm length	Always	No	Every 60 minutes of work
19	Female	Never(0)	Never(0)	Never(0)	Never(0)	Never(0)	Never(0)	Never(0)	Never(0)	Never(0)	Never(0)	Never(0)	Never(0)	Never(0)	Never(0)	Never(0)	Never(0)	Moderately intense(1)	Moderately intense(1)	Moderately intense(1)	Moderately intense(1)	Moderately intense(1)	Moderately intense(1)	Moderately intense(1)	Moderately intense(1)	Moderately intense(1)	Moderately intense(1)	Moderately intense(1)	Moderately intense(1)	Moderately intense(1)	Moderately intense(1)	Moderately intense(1)	Moderately intense(1)	2-6 hours	2	Desktop/Laptop, Smartphone	Academic/Study, Entertainment (Movies, Games, etc.)	Yes	Using screen filters, Adjusting screen brightness, Taking regular breaks		No	Hypermetropia/ far sightedness		No	My face is just at the level of the computer screen/other VDT devices	Equal to 1/2 of your arm length	Sometimes	No	Every 20 minutes of work
18	Male	Never(0)	Occasionally(1)	Occasionally(1)	Never(0)	Occasionally(1)	Never(0)	Never(0)	Never(0)	Never(0)	Occasionally(1)	Occasionally(1)	Never(0)	Never(0)	Often/always(2)	Never(0)	Occasionally(1)	Moderately intense(1)	Moderately intense(1)	Moderately intense(1)	Not applicable[N/A]	Not applicable[N/A]	Not applicable[N/A]	Not applicable[N/A]	Not applicable[N/A]	Not applicable[N/A]	Not applicable[N/A]	Moderately intense(1)	Not applicable[N/A]	Not applicable[N/A]	Highly intense (2)	Not applicable[N/A]	Moderately intense(1)	6-10 hours	2	Desktop/Laptop, Smartphone	Academic/Study, Entertainment (Movies, Games, etc.), Social Media	Yes	Using screen filters, Adjusting screen brightness		No	No refractive error	No	No	My face is just at the level of the computer screen/other VDT devices	Equal to 1/2 of your arm length	Sometimes	No	Every 20 minutes of work
18	Male	Never(0)	Occasionally(1)	Occasionally(1)	Occasionally(1)	Occasionally(1)	Often/always(2)	Occasionally(1)	Occasionally(1)	Occasionally(1)	Occasionally(1)	Occasionally(1)	Never(0)	Never(0)	Often/always(2)	Never(0)	Occasionally(1)	Not applicable[N/A]	Moderately intense(1)	Not applicable[N/A]	Not applicable[N/A]	Moderately intense(1)	Moderately intense(1)	Moderately intense(1)	Not applicable[N/A]	Not applicable[N/A]	Moderately intense(1)	Not applicable[N/A]	Not applicable[N/A]	Not applicable[N/A]	Moderately intense(1)	Moderately intense(1)	Moderately intense(1)	6-10 hours	4	Tablet/iPad, Smartphone	Academic/Study, Entertainment (Movies, Games, etc.)	Yes	Using screen filters, Adjusting screen brightness, Blue light filter glasses		No	No refractive error		No	My face is just at the level of the computer screen/other VDT devices	Greater than 1/2 of your arm length	Sometimes	No	Every 60 minutes of work
19	Female	Never(0)	Never(0)	Never(0)	Occasionally(1)	Occasionally(1)	Never(0)	Never(0)	Never(0)	Never(0)	Never(0)	Occasionally(1)	Never(0)	Occasionally(1)	Occasionally(1)	Never(0)	Often/always(2)	Not applicable[N/A]	Not applicable[N/A]	Not applicable[N/A]	Moderately intense(1)	Moderately intense(1)	Not applicable[N/A]	Not applicable[N/A]	Not applicable[N/A]	Not applicable[N/A]	Not applicable[N/A]	Highly intense (2)	Not applicable[N/A]	Highly intense (2)	Not applicable[N/A]	Not applicable[N/A]	Highly intense (2)	6-10 hours	2	Desktop/Laptop, Smartphone	Entertainment (Movies, Games, etc.), Social Media	Yes	Adjusting screen brightness		No	Myopia/ near sightedness		No	My face is just at the level of the computer screen/other VDT devices	Greater than 1/2 of your arm length	Never	No	Every 20 minutes of work
19	Female	Occasionally(1)	Never(0)	Never(0)	Never(0)	Occasionally(1)	Never(0)	Occasionally(1)	Never(0)	Never(0)	Never(0)	Often/always(2)	Occasionally(1)	Occasionally(1)	Occasionally(1)	Often/always(2)	Occasionally(1)	Moderately intense(1)	Not applicable[N/A]	Not applicable[N/A]	Not applicable[N/A]	Moderately intense(1)	Not applicable[N/A]	Moderately intense(1)	Not applicable[N/A]	Not applicable[N/A]	Not applicable[N/A]	Highly intense (2)	Moderately intense(1)	Moderately intense(1)	Moderately intense(1)	Highly intense (2)	Moderately intense(1)	6-10 hours	3	Desktop/Laptop, Smartphone	Academic/Study, Entertainment (Movies, Games, etc.), Social Media	Yes	Adjusting screen brightness, Taking regular breaks		No	Hypermetropia/ far sightedness		No	My face is not at the level of the computer screen/other VDT devices	Equal to 1/2 of your arm length	Sometimes	No	Every 20 minutes of work
20	Female	Occasionally(1)	Occasionally(1)	Never(0)	Never(0)	Occasionally(1)	Never(0)	Occasionally(1)	Occasionally(1)	Never(0)	Never(0)	Never(0)	Never(0)	Never(0)	Occasionally(1)	Never(0)	Often/always(2)	Moderately intense(1)	Moderately intense(1)	Not applicable[N/A]	Not applicable[N/A]	Moderately intense(1)	Not applicable[N/A]	Not applicable[N/A]	Moderately intense(1)	Not applicable[N/A]	Not applicable[N/A]	Moderately intense(1)	Not applicable[N/A]	Not applicable[N/A]	Not applicable[N/A]	Not applicable[N/A]	Highly intense (2)	2-6 hours	7	Tablet/iPad, Smartphone	Academic/Study, Entertainment (Movies, Games, etc.), Social Media	No	Adjusting screen brightness		No	No refractive error		No	My face is just at the level of the computer screen/other VDT devices	Equal to 1/2 of your arm length	Sometimes	Yes	Every 20 minutes of work
19	Female	Never(0)	Never(0)	Never(0)	Never(0)	Occasionally(1)	Never(0)	Often/always(2)	Never(0)	Never(0)	Never(0)	Often/always(2)	Often/always(2)	Never(0)	Occasionally(1)	Never(0)	Never(0)	Not applicable[N/A]	Not applicable[N/A]	Not applicable[N/A]	Not applicable[N/A]	Not applicable[N/A]	Not applicable[N/A]	Not applicable[N/A]	Not applicable[N/A]	Not applicable[N/A]	Not applicable[N/A]	Highly intense (2)	Highly intense (2)	Not applicable[N/A]	Not applicable[N/A]	Not applicable[N/A]	Not applicable[N/A]	2-6 hours	1	Smartphone	Academic/Study, Entertainment (Movies, Games, etc.), Social Media, Work/Professional	Yes	Adjusting screen brightness, Taking regular breaks	No	No	Hypermetropia/ far sightedness	No	No	My face is just at the level of the computer screen/other VDT devices	Equal to 1/2 of your arm length	Sometimes	No	Every 20 minutes of work
18	Female	Often/always(2)	Occasionally(1)	Never(0)	Never(0)	Never(0)	Occasionally(1)	Never(0)	Occasionally(1)	Never(0)	Never(0)	Never(0)	Never(0)	Occasionally(1)	Occasionally(1)	Occasionally(1)	Occasionally(1)	Highly intense (2)	Not applicable[N/A]	Not applicable[N/A]	Not applicable[N/A]	Not applicable[N/A]	Not applicable[N/A]	Not applicable[N/A]	Not applicable[N/A]	Not applicable[N/A]	Not applicable[N/A]	Moderately intense(1)	Not applicable[N/A]	Moderately intense(1)	Moderately intense(1)	Not applicable[N/A]	Moderately intense(1)	2-6 hours	7	Desktop/Laptop, Smartphone	Academic/Study, Entertainment (Movies, Games, etc.), Social Media	Yes	Using screen filters, Adjusting screen brightness, Taking regular breaks	No	No	No refractive error	No	No	My face is just at the level of the computer screen/other VDT devices	Greater than 1/2 of your arm length	Sometimes	No	Every 60 minutes of work
19	Female	Occasionally(1)	Occasionally(1)	Never(0)	Occasionally(1)	Never(0)	Never(0)	Never(0)	Never(0)	Never(0)	Never(0)	Never(0)	Never(0)	Never(0)	Occasionally(1)	Occasionally(1)	Never(0)	Not applicable[N/A]	Not applicable[N/A]	Not applicable[N/A]	Not applicable[N/A]	Not applicable[N/A]	Not applicable[N/A]	Not applicable[N/A]	Not applicable[N/A]	Not applicable[N/A]	Not applicable[N/A]	Moderately intense(1)	Not applicable[N/A]	Not applicable[N/A]	Moderately intense(1)	Moderately intense(1)	Not applicable[N/A]	2-6 hours	7	Desktop/Laptop, Smartphone	Academic/Study, Social Media	Yes	Using screen filters, Adjusting screen brightness, Taking regular breaks		No	Hypermetropia/ far sightedness		No	My face is just at the level of the computer screen/other VDT devices	Equal to 1/2 of your arm length	Never	No	Every 20 minutes of work
19	Female	Often/always(2)	Occasionally(1)	Often/always(2)	Never(0)	Occasionally(1)	Occasionally(1)	Never(0)	Never(0)	Never(0)	Never(0)	Never(0)	Occasionally(1)	Never(0)	Often/always(2)	Occasionally(1)	Occasionally(1)	Highly intense (2)	Moderately intense(1)	Highly intense (2)	Not applicable[N/A]	Moderately intense(1)	Moderately intense(1)	Not applicable[N/A]	Not applicable[N/A]	Not applicable[N/A]	Not applicable[N/A]	Not applicable[N/A]	Moderately intense(1)	Moderately intense(1)	Highly intense (2)	Moderately intense(1)	Highly intense (2)	6-10 hours	7	Desktop/Laptop, Smartphone	Academic/Study, Entertainment (Movies, Games, etc.), Social Media	Yes	Using screen filters, Adjusting screen brightness, Blue light filter glasses		No	Myopia/ near sightedness		No	My face is not at the level of the computer screen/other VDT devices	Equal to 1/2 of your arm length	Sometimes	No	Every 20 minutes of work
19	Male	Occasionally(1)	Occasionally(1)	Occasionally(1)	Never(0)	Occasionally(1)	Never(0)	Occasionally(1)	Never(0)	Occasionally(1)	Occasionally(1)	Occasionally(1)	Never(0)	Occasionally(1)	Occasionally(1)	Occasionally(1)	Occasionally(1)	Moderately intense(1)	Moderately intense(1)	Moderately intense(1)	Not applicable[N/A]	Moderately intense(1)	Not applicable[N/A]	Moderately intense(1)	Not applicable[N/A]	Not applicable[N/A]	Not applicable[N/A]	Not applicable[N/A]	Not applicable[N/A]	Not applicable[N/A]	Moderately intense(1)	Moderately intense(1)	Moderately intense(1)	6-10 hours	7	Desktop/Laptop, Tablet/iPad, Smartphone	Academic/Study, Entertainment (Movies, Games, etc.), Social Media, Work/Professional	Yes	Adjusting screen brightness, Taking regular breaks		No	No refractive error		No	My face is not at the level of the computer screen/other VDT devices	Less than 1/2 of your arm length	Sometimes	No	Every 60 minutes of work
19	Female	Occasionally(1)	Occasionally(1)	Never(0)	Never(0)	Occasionally(1)	Occasionally(1)	Occasionally(1)	Occasionally(1)	Occasionally(1)	Never(0)	Never(0)	Never(0)	Never(0)	Often/always(2)	Occasionally(1)	Occasionally(1)	Moderately intense(1)	Moderately intense(1)	Not applicable[N/A]	Not applicable[N/A]	Moderately intense(1)	Not applicable[N/A]	Moderately intense(1)	Moderately intense(1)	Moderately intense(1)	Not applicable[N/A]	Not applicable[N/A]	Not applicable[N/A]	Not applicable[N/A]	Moderately intense(1)	Moderately intense(1)	Highly intense (2)	2-6 hours	4	Desktop/Laptop, Smartphone	Academic/Study, Entertainment (Movies, Games, etc.), Social Media	Yes	Using screen filters, Adjusting screen brightness, Taking regular breaks		No	I don’t know		No	My face is just at the level of the computer screen/other VDT devices	Equal to 1/2 of your arm length	Sometimes	No	Every 60 minutes of work
19	Female	Never(0)	Occasionally(1)	Never(0)	Never(0)	Never(0)	Never(0)	Occasionally(1)	Never(0)	Never(0)	Never(0)	Never(0)	Never(0)	Never(0)	Never(0)	Never(0)	Occasionally(1)	Not applicable[N/A]	Moderately intense(1)	Not applicable[N/A]	Not applicable[N/A]	Not applicable[N/A]	Not applicable[N/A]	Moderately intense(1)	Not applicable[N/A]	Not applicable[N/A]	Not applicable[N/A]	Not applicable[N/A]	Not applicable[N/A]	Not applicable[N/A]	Not applicable[N/A]	Not applicable[N/A]	Moderately intense(1)	More than 10 hours	7	Smartphone	Academic/Study, Entertainment (Movies, Games, etc.), Social Media, Work/Professional,	Yes	Adjusting screen brightness, Taking regular breaks	No	No	No refractive error	No	No	My face is just at the level of the computer screen/other VDT devices	Less than 1/2 of your arm length	Never	Yes	Every 20 minutes of work
22	Female	Occasionally(1)	Often/always(2)	Occasionally(1)	Never(0)	Never(0)	Never(0)	Never(0)	Never(0)	Occasionally(1)	Never(0)	Never(0)	Never(0)	Never(0)	Occasionally(1)	Never(0)	Often/always(2)	Not applicable[N/A]	Moderately intense(1)	Not applicable[N/A]	Not applicable[N/A]	Not applicable[N/A]	Not applicable[N/A]	Not applicable[N/A]	Not applicable[N/A]	Moderately intense(1)	Not applicable[N/A]	Not applicable[N/A]	Not applicable[N/A]	Not applicable[N/A]	Moderately intense(1)	Not applicable[N/A]	Moderately intense(1)	6-10 hours	5	Desktop/Laptop, Smartphone	Academic/Study, Entertainment (Movies, Games, etc.), Social Media	Yes	Adjusting screen brightness, Taking regular breaks	No	No	I don’t know	No	No	My face is just at the level of the computer screen/other VDT devices	Greater than 1/2 of your arm length	Sometimes	No	Every 60 minutes of work
18	Female	Occasionally(1)	Occasionally(1)	Occasionally(1)	Occasionally(1)	Never(0)	Occasionally(1)	Occasionally(1)	Occasionally(1)	Occasionally(1)	Occasionally(1)	Never(0)	Never(0)	Never(0)	Occasionally(1)	Never(0)	Occasionally(1)	Moderately intense(1)	Moderately intense(1)	Moderately intense(1)	Moderately intense(1)	Not applicable[N/A]	Moderately intense(1)	Moderately intense(1)	Moderately intense(1)	Moderately intense(1)	Moderately intense(1)	Not applicable[N/A]	Not applicable[N/A]	Not applicable[N/A]	Moderately intense(1)	Not applicable[N/A]	Moderately intense(1)	2-6 hours	7	Smartphone	Academic/Study, Entertainment (Movies, Games, etc.)	Yes	Adjusting screen brightness		No	No refractive error		No	My face is just at the level of the computer screen/other VDT devices	Equal to 1/2 of your arm length	Never	No	Every 60 minutes of work
19	Female	Often/always(2)	Occasionally(1)	Occasionally(1)	Occasionally(1)	Often/always(2)	Occasionally(1)	Never(0)	Never(0)	Occasionally(1)	Never(0)	Never(0)	Never(0)	Occasionally(1)	Occasionally(1)	Occasionally(1)	Often/always(2)	Moderately intense(1)	Not applicable[N/A]	Moderately intense(1)	Not applicable[N/A]	Highly intense (2)	Moderately intense(1)	Not applicable[N/A]	Moderately intense(1)	Not applicable[N/A]	Not applicable[N/A]	Highly intense (2)	Not applicable[N/A]	Moderately intense(1)	Moderately intense(1)	Moderately intense(1)	Highly intense (2)	2-6 hours	6	Desktop/Laptop, Smartphone	Academic/Study, Social Media	No	Adjusting screen brightness	Iron supplements	No	Hypermetropia/ far sightedness	Nil	No	My face is not at the level of the computer screen/other VDT devices	Equal to 1/2 of your arm length	Sometimes	No	Every 60 minutes of work
19	Male	Never(0)	Never(0)	Never(0)	Never(0)	Occasionally(1)	Never(0)	Never(0)	Never(0)	Never(0)	Never(0)	Never(0)	Never(0)	Never(0)	Never(0)	Never(0)	Never(0)	Not applicable[N/A]	Not applicable[N/A]	Not applicable[N/A]	Not applicable[N/A]	Not applicable[N/A]	Not applicable[N/A]	Not applicable[N/A]	Not applicable[N/A]	Not applicable[N/A]	Not applicable[N/A]	Not applicable[N/A]	Not applicable[N/A]	Not applicable[N/A]	Not applicable[N/A]	Not applicable[N/A]	Not applicable[N/A]	2-6 hours	1	Smartphone	Academic/Study, Social Media	No	None	No	No	I don’t know	No	No	My face is just at the level of the computer screen/other VDT devices	Equal to 1/2 of your arm length	Never	No	Every 20 minutes of work
19	Female	Often/always(2)	Occasionally(1)	Occasionally(1)	Occasionally(1)	Occasionally(1)	Occasionally(1)	Occasionally(1)	Occasionally(1)	Occasionally(1)	Never(0)	Never(0)	Never(0)	Never(0)	Never(0)	Never(0)	Often/always(2)	Highly intense (2)	Highly intense (2)	Highly intense (2)	Moderately intense(1)	Moderately intense(1)	Highly intense (2)	Moderately intense(1)	Highly intense (2)	Moderately intense(1)	Moderately intense(1)	Moderately intense(1)	Moderately intense(1)	Moderately intense(1)	Moderately intense(1)	Moderately intense(1)	Highly intense (2)	2-6 hours	7	Desktop/Laptop, Smartphone	Academic/Study, Entertainment (Movies, Games, etc.), Social Media	Yes	Adjusting screen brightness	Krimson 35 for PCOS	No	No refractive error	No	No	My face is just at the level of the computer screen/other VDT devices	Less than 1/2 of your arm length	Always	Yes	More than every 2 hours
19	Female	Occasionally(1)	Never(0)	Occasionally(1)	Never(0)	Never(0)	Never(0)	Occasionally(1)	Occasionally(1)	Never(0)	Never(0)	Never(0)	Never(0)	Never(0)	Never(0)	Never(0)	Occasionally(1)	Moderately intense(1)	Not applicable[N/A]	Moderately intense(1)	Not applicable[N/A]	Not applicable[N/A]	Not applicable[N/A]	Moderately intense(1)	Not applicable[N/A]	Not applicable[N/A]	Not applicable[N/A]	Not applicable[N/A]	Not applicable[N/A]	Not applicable[N/A]	Moderately intense(1)	Not applicable[N/A]	Moderately intense(1)	2-6 hours	7	Smartphone	Entertainment (Movies, Games, etc.)	Yes	None		No	No refractive error		No	My face is just at the level of the computer screen/other VDT devices	Less than 1/2 of your arm length	Sometimes	Yes	Every 20 minutes of work
19	Male	Often/always(2)	Occasionally(1)	Never(0)	Never(0)	Never(0)	Never(0)	Never(0)	Occasionally(1)	Occasionally(1)	Occasionally(1)	Occasionally(1)	Never(0)	Occasionally(1)	Occasionally(1)	Never(0)	Often/always(2)	Not applicable[N/A]	Moderately intense(1)	Highly intense (2)	Moderately intense(1)	Moderately intense(1)	Moderately intense(1)	Moderately intense(1)	Highly intense (2)	Moderately intense(1)	Moderately intense(1)	Highly intense (2)	Moderately intense(1)	Highly intense (2)	Highly intense (2)	Highly intense (2)	Not applicable[N/A]	6-10 hours	3	Smartphone	Academic/Study, Entertainment (Movies, Games, etc.)	No	None		No	No refractive error	No	No	My face is just at the level of the computer screen/other VDT devices	Equal to 1/2 of your arm length	Never	No	Every 20 minutes of work
18	Female	Never(0)	Occasionally(1)	Occasionally(1)	Never(0)	Occasionally(1)	Never(0)	Never(0)	Never(0)	Never(0)	Never(0)	Occasionally(1)	Never(0)	Never(0)	Never(0)	Occasionally(1)	Never(0)	Not applicable[N/A]	Moderately intense(1)	Not applicable[N/A]	Not applicable[N/A]	Moderately intense(1)	Not applicable[N/A]	Not applicable[N/A]	Not applicable[N/A]	Not applicable[N/A]	Not applicable[N/A]	Moderately intense(1)	Not applicable[N/A]	Not applicable[N/A]	Not applicable[N/A]	Moderately intense(1)	Not applicable[N/A]	2-6 hours	7	Desktop/Laptop, Smartphone	Academic/Study, Entertainment (Movies, Games, etc.)	Yes	Using screen filters, Adjusting screen brightness		No	Hypermetropia/ far sightedness		No	My face is not at the level of the computer screen/other VDT devices	Equal to 1/2 of your arm length	Never	No	Every 20 minutes of work
19	Female	Occasionally(1)	Occasionally(1)	Never(0)	Never(0)	Never(0)	Occasionally(1)	Often/always(2)	Often/always(2)	Often/always(2)	Occasionally(1)	Often/always(2)	Often/always(2)	Often/always(2)	Occasionally(1)	Often/always(2)	Often/always(2)	Moderately intense(1)	Moderately intense(1)	Highly intense (2)	Highly intense (2)	Moderately intense(1)	Not applicable[N/A]	Moderately intense(1)	Not applicable[N/A]	Not applicable[N/A]	Moderately intense(1)	Not applicable[N/A]	Not applicable[N/A]	Not applicable[N/A]	Moderately intense(1)	Not applicable[N/A]	Not applicable[N/A]	2-6 hours	6	Desktop/Laptop, Tablet/iPad, Smartphone	Academic/Study, Entertainment (Movies, Games, etc.), Social Media, Work/Professional	Yes	Using screen filters, Adjusting screen brightness, Taking regular breaks	No	No	I don’t know	No	No	My face is just at the level of the computer screen/other VDT devices	Equal to 1/2 of your arm length	Never	No	Every 2 hours of work
20	Female	Often/always(2)	Occasionally(1)	Never(0)	Never(0)	Never(0)	Occasionally(1)	Never(0)	Never(0)	Never(0)	Never(0)	Occasionally(1)	Never(0)	Occasionally(1)	Never(0)	Never(0)	Often/always(2)	Moderately intense(1)	Moderately intense(1)	Not applicable[N/A]	Not applicable[N/A]	Moderately intense(1)	Not applicable[N/A]	Not applicable[N/A]	Not applicable[N/A]	Not applicable[N/A]	Not applicable[N/A]	Moderately intense(1)	Not applicable[N/A]	Moderately intense(1)	Not applicable[N/A]	Not applicable[N/A]	Moderately intense(1)	2-6 hours	5	Smartphone	Academic/Study, Entertainment (Movies, Games, etc.), Social Media, Work/Professional	Yes	Blue light filter glasses	No	No	Myopia/ near sightedness	No	No	My face is not at the level of the computer screen/other VDT devices	Equal to 1/2 of your arm length	Sometimes	No	More than every 2 hours
18	Female	Often/always(2)	Occasionally(1)	Never(0)	Occasionally(1)	Never(0)	Never(0)	Never(0)	Occasionally(1)	Never(0)	Occasionally(1)	Never(0)	Never(0)	Never(0)	Occasionally(1)	Occasionally(1)	Occasionally(1)	Moderately intense(1)	Not applicable[N/A]	Not applicable[N/A]	Moderately intense(1)	Not applicable[N/A]	Not applicable[N/A]	Not applicable[N/A]	Moderately intense(1)	Moderately intense(1)	Not applicable[N/A]	Not applicable[N/A]	Not applicable[N/A]	Not applicable[N/A]	Moderately intense(1)	Moderately intense(1)	Moderately intense(1)	2-6 hours	7	Smartphone	Academic/Study, Entertainment (Movies, Games, etc.)	Yes	Using screen filters, Adjusting screen brightness	No.	No	Myopia/ near sightedness	No.	No	My face is not at the level of the computer screen/other VDT devices	Equal to 1/2 of your arm length	Sometimes	No	Every 2 hours of work
19	Female	Occasionally(1)	Never(0)	Occasionally(1)	Occasionally(1)	Occasionally(1)	Never(0)	Never(0)	Never(0)	Occasionally(1)	Never(0)	Often/always(2)	Often/always(2)	Never(0)	Never(0)	Occasionally(1)	Often/always(2)	Moderately intense(1)	Not applicable[N/A]	Highly intense (2)	Not applicable[N/A]	Moderately intense(1)	Not applicable[N/A]	Not applicable[N/A]	Not applicable[N/A]	Moderately intense(1)	Not applicable[N/A]	Not applicable[N/A]	Moderately intense(1)	Not applicable[N/A]	Not applicable[N/A]	Moderately intense(1)	Highly intense (2)	2-6 hours	7	Smartphone	Academic/Study	Yes	Using screen filters, Adjusting screen brightness, Blue light filter glasses	No	No	I don’t know	Yes(migrane -causes double vision or wavy vision) occasionaly	No	My face is not at the level of the computer screen/other VDT devices	Greater than 1/2 of your arm length	Sometimes	No	Every 20 minutes of work
19	Male	Occasionally(1)	Occasionally(1)	Occasionally(1)	Occasionally(1)	Occasionally(1)	Occasionally(1)	Never(0)	Never(0)	Occasionally(1)	Occasionally(1)	Often/always(2)	Never(0)	Occasionally(1)	Occasionally(1)	Occasionally(1)	Occasionally(1)	Moderately intense(1)	Moderately intense(1)	Moderately intense(1)	Not applicable[N/A]	Moderately intense(1)	Moderately intense(1)	Moderately intense(1)	Moderately intense(1)	Moderately intense(1)	Moderately intense(1)	Highly intense (2)	Not applicable[N/A]	Moderately intense(1)	Moderately intense(1)	Highly intense (2)	Moderately intense(1)	2-6 hours	2	Smartphone	Academic/Study, Entertainment (Movies, Games, etc.), Social Media	No	Adjusting screen brightness	No	No	Hypermetropia/ far sightedness	No	No	My face is just at the level of the computer screen/other VDT devices	Equal to 1/2 of your arm length	Sometimes	No	Every 2 hours of work
18	Male	Never(0)	Never(0)	Occasionally(1)	Occasionally(1)	Never(0)	Never(0)	Occasionally(1)	Never(0)	Never(0)	Never(0)	Occasionally(1)	Never(0)	Never(0)	Occasionally(1)	Never(0)	Never(0)	Not applicable[N/A]	Not applicable[N/A]	Highly intense (2)	Highly intense (2)	Not applicable[N/A]	Not applicable[N/A]	Highly intense (2)	Not applicable[N/A]	Not applicable[N/A]	Not applicable[N/A]	Highly intense (2)	Not applicable[N/A]	Not applicable[N/A]	Highly intense (2)	Not applicable[N/A]	Not applicable[N/A]	2-6 hours	1	Smartphone	Academic/Study	No	Using screen filters, Adjusting screen brightness	No	Yes	I don’t know	No	No	My face is just at the level of the computer screen/other VDT devices	Equal to 1/2 of your arm length	Sometimes	No	Every 60 minutes of work
19	Female	Occasionally(1)	Occasionally(1)	Occasionally(1)	Occasionally(1)	Often/always(2)	Occasionally(1)	Occasionally(1)	Often/always(2)	Often/always(2)	Occasionally(1)	Occasionally(1)	Often/always(2)	Often/always(2)	Often/always(2)	Occasionally(1)	Occasionally(1)	Moderately intense(1)	Moderately intense(1)	Not applicable[N/A]	Moderately intense(1)	Highly intense (2)	Moderately intense(1)	Moderately intense(1)	Moderately intense(1)	Highly intense (2)	Not applicable[N/A]	Moderately intense(1)	Moderately intense(1)	Moderately intense(1)	Highly intense (2)	Moderately intense(1)	Moderately intense(1)	2-6 hours	7	Desktop/Laptop, Smartphone, E-book, Projector	Academic/Study, Entertainment (Movies, Games, etc.), Social Media, Work/Professional	Yes	Using screen filters, Adjusting screen brightness, Blue light filter glasses	Thyroid- thyronine 75mg , PCOS - hormonal pills	No	Hypermetropia/ far sightedness	I'm not sure whether it's a condition, but mostly in the mornings my eyelids are swollen and tearing occurs everytime when I wake up from sleep ( even during naps)	No	My face is just at the level of the computer screen/other VDT devices	Equal to 1/2 of your arm length	Sometimes	No	More than every 2 hours
19	Male	Occasionally(1)	Never(0)	Occasionally(1)	Occasionally(1)	Occasionally(1)	Never(0)	Occasionally(1)	Occasionally(1)	Never(0)	Occasionally(1)	Never(0)	Never(0)	Never(0)	Never(0)	Never(0)	Occasionally(1)	Moderately intense(1)	Not applicable[N/A]	Moderately intense(1)	Not applicable[N/A]	Moderately intense(1)	Moderately intense(1)	Moderately intense(1)	Moderately intense(1)	Not applicable[N/A]	Not applicable[N/A]	Not applicable[N/A]	Not applicable[N/A]	Not applicable[N/A]	Not applicable[N/A]	Not applicable[N/A]	Moderately intense(1)	6-10 hours	4	Desktop/Laptop, Smartphone	Academic/Study, Entertainment (Movies, Games, etc.), Social Media, Work/Professional	Yes	Taking regular breaks	No	No	No refractive error	No	No	My face is not at the level of the computer screen/other VDT devices	Equal to 1/2 of your arm length	Never	Yes	Every 60 minutes of work
19	Female	Occasionally(1)	Occasionally(1)	Occasionally(1)	Never(0)	Never(0)	Never(0)	Never(0)	Occasionally(1)	Never(0)	Occasionally(1)	Never(0)	Never(0)	Never(0)	Never(0)	Never(0)	Occasionally(1)	Moderately intense(1)	Not applicable[N/A]	Not applicable[N/A]	Not applicable[N/A]	Not applicable[N/A]	Not applicable[N/A]	Not applicable[N/A]	Not applicable[N/A]	Not applicable[N/A]	Moderately intense(1)	Not applicable[N/A]	Not applicable[N/A]	Not applicable[N/A]	Not applicable[N/A]	Not applicable[N/A]	Moderately intense(1)	2-6 hours	3	Desktop/Laptop, Smartphone	Academic/Study, Entertainment (Movies, Games, etc.), Social Media	Yes	Adjusting screen brightness, Taking regular breaks	Nil	No	No refractive error	Nil	No	My face is not at the level of the computer screen/other VDT devices	Greater than 1/2 of your arm length	Never	Yes	Every 20 minutes of work
19	Female	Occasionally(1)	Occasionally(1)	Never(0)	Occasionally(1)	Occasionally(1)	Never(0)	Occasionally(1)	Occasionally(1)	Never(0)	Never(0)	Never(0)	Never(0)	Never(0)	Occasionally(1)	Never(0)	Occasionally(1)	Moderately intense(1)	Moderately intense(1)	Not applicable[N/A]	Moderately intense(1)	Not applicable[N/A]	Not applicable[N/A]	Moderately intense(1)	Moderately intense(1)	Not applicable[N/A]	Not applicable[N/A]	Not applicable[N/A]	Not applicable[N/A]	Not applicable[N/A]	Moderately intense(1)	Not applicable[N/A]	Moderately intense(1)	6-10 hours	7	Smartphone, Tv	Academic/Study, Entertainment (Movies, Games, etc.), Social Media	Yes	Using screen filters, Adjusting screen brightness	No	No	Myopia/ near sightedness	No	No	My face is not at the level of the computer screen/other VDT devices	Greater than 1/2 of your arm length	Never	No	Every 20 minutes of work
19	Male	Occasionally(1)	Never(0)	Never(0)	Occasionally(1)	Never(0)	Never(0)	Never(0)	Never(0)	Never(0)	Never(0)	Never(0)	Never(0)	Never(0)	Often/always(2)	Never(0)	Occasionally(1)	Moderately intense(1)	Not applicable[N/A]	Not applicable[N/A]	Moderately intense(1)	Not applicable[N/A]	Not applicable[N/A]	Not applicable[N/A]	Not applicable[N/A]	Not applicable[N/A]	Not applicable[N/A]	Not applicable[N/A]	Not applicable[N/A]	Not applicable[N/A]	Moderately intense(1)	Not applicable[N/A]	Moderately intense(1)	2-6 hours	2	Desktop/Laptop, Smartphone	Academic/Study, Entertainment (Movies, Games, etc.), Social Media	No	Using screen filters, Adjusting screen brightness		Yes	No refractive error, I don’t know		No	My face is just at the level of the computer screen/other VDT devices	Equal to 1/2 of your arm length	Sometimes	No	More than every 2 hours
19	Female	Occasionally(1)	Often/always(2)	Occasionally(1)	Occasionally(1)	Never(0)	Occasionally(1)	Never(0)	Never(0)	Never(0)	Occasionally(1)	Occasionally(1)	Never(0)	Occasionally(1)	Occasionally(1)	Occasionally(1)	Often/always(2)	Moderately intense(1)	Moderately intense(1)	Moderately intense(1)	Moderately intense(1)	Not applicable[N/A]	Moderately intense(1)	Not applicable[N/A]	Not applicable[N/A]	Moderately intense(1)	Moderately intense(1)	Moderately intense(1)	Not applicable[N/A]	Moderately intense(1)	Moderately intense(1)	Moderately intense(1)	Highly intense (2)	2-6 hours	7	Desktop/Laptop, Tablet/iPad	Academic/Study, Entertainment (Movies, Games, etc.)	No	Using screen filters, Adjusting screen brightness, Using artificial tears or eye drops		No	Myopia/ near sightedness		No	My face is not at the level of the computer screen/other VDT devices	Equal to 1/2 of your arm length	Sometimes	No	Every 20 minutes of work
19	Female	Never(0)	Never(0)	Occasionally(1)	Occasionally(1)	Never(0)	Never(0)	Often/always(2)	Never(0)	Never(0)	Never(0)	Never(0)	Never(0)	Often/always(2)	Never(0)	Occasionally(1)	Occasionally(1)	Not applicable[N/A]	Not applicable[N/A]	Moderately intense(1)	Moderately intense(1)	Highly intense (2)	Not applicable[N/A]	Highly intense (2)	Not applicable[N/A]	Not applicable[N/A]	Not applicable[N/A]	Highly intense (2)	Not applicable[N/A]	Moderately intense(1)	Moderately intense(1)	Moderately intense(1)	Moderately intense(1)	6-10 hours	7	Desktop/Laptop, Smartphone	Academic/Study, Entertainment (Movies, Games, etc.), Social Media, Work/Professional	No	Adjusting screen brightness	No	No	Hypermetropia/ far sightedness	No	No	My face is just at the level of the computer screen/other VDT devices	Equal to 1/2 of your arm length	Sometimes	No	Every 2 hours of work
21	Female	Occasionally(1)	Never(0)	Occasionally(1)	Occasionally(1)	Occasionally(1)	Never(0)	Occasionally(1)	Occasionally(1)	Occasionally(1)	Occasionally(1)	Occasionally(1)	Occasionally(1)	Occasionally(1)	Occasionally(1)	Occasionally(1)	Occasionally(1)	Moderately intense(1)	Moderately intense(1)	Moderately intense(1)	Moderately intense(1)	Moderately intense(1)	Moderately intense(1)	Moderately intense(1)	Moderately intense(1)	Moderately intense(1)	Moderately intense(1)	Moderately intense(1)	Moderately intense(1)	Moderately intense(1)	Moderately intense(1)	Moderately intense(1)	Moderately intense(1)	2-6 hours	7	Tablet/iPad, Smartphone	Academic/Study, Entertainment (Movies, Games, etc.), Social Media, Work/Professional	No	None		No	Myopia/ near sightedness		No	My face is not at the level of the computer screen/other VDT devices	Less than 1/2 of your arm length	Never	No	Every 20 minutes of work
20	Male	Occasionally(1)	Occasionally(1)	Often/always(2)	Often/always(2)	Never(0)	Never(0)	Never(0)	Never(0)	Never(0)	Often/always(2)	Never(0)	Never(0)	Never(0)	Never(0)	Never(0)	Never(0)	Highly intense (2)	Highly intense (2)	Moderately intense(1)	Moderately intense(1)	Highly intense (2)	Highly intense (2)	Highly intense (2)	Moderately intense(1)	Moderately intense(1)	Moderately intense(1)	Highly intense (2)	Highly intense (2)	Moderately intense(1)	Highly intense (2)	Highly intense (2)	Moderately intense(1)	Less than 2 hours	2	Desktop/Laptop, Smartphone	Social Media	Yes	Adjusting screen brightness	No	No	No refractive error	No	No	My face is just at the level of the computer screen/other VDT devices	Less than 1/2 of your arm length	Sometimes	Yes	Every 60 minutes of work
20	Female	Occasionally(1)	Occasionally(1)	Occasionally(1)	Occasionally(1)	Occasionally(1)	Occasionally(1)	Occasionally(1)	Occasionally(1)	Never(0)	Never(0)	Never(0)	Never(0)	Never(0)	Never(0)	Never(0)	Occasionally(1)	Moderately intense(1)	Moderately intense(1)	Moderately intense(1)	Not applicable[N/A]	Moderately intense(1)	Moderately intense(1)	Moderately intense(1)	Moderately intense(1)	Moderately intense(1)	Not applicable[N/A]	Not applicable[N/A]	Not applicable[N/A]	Not applicable[N/A]	Moderately intense(1)	Not applicable[N/A]	Not applicable[N/A]	2-6 hours	2	Smartphone	Academic/Study	No	Adjusting screen brightness, Taking regular breaks, Using artificial tears or eye drops		No	I don’t know		No	My face is just at the level of the computer screen/other VDT devices	Equal to 1/2 of your arm length	Never	No	Every 20 minutes of work
20	Male	Occasionally(1)	Never(0)	Never(0)	Occasionally(1)	Occasionally(1)	Never(0)	Occasionally(1)	Never(0)	Never(0)	Never(0)	Occasionally(1)	Never(0)	Never(0)	Never(0)	Never(0)	Occasionally(1)	Not applicable[N/A]	Not applicable[N/A]	Not applicable[N/A]	Not applicable[N/A]	Not applicable[N/A]	Not applicable[N/A]	Not applicable[N/A]	Not applicable[N/A]	Not applicable[N/A]	Not applicable[N/A]	Not applicable[N/A]	Not applicable[N/A]	Not applicable[N/A]	Not applicable[N/A]	Not applicable[N/A]	Not applicable[N/A]	2-6 hours	7	Smartphone	Academic/Study, Entertainment (Movies, Games, etc.)	Yes	Adjusting screen brightness	No	No	No refractive error	No	No	My face is just at the level of the computer screen/other VDT devices	Equal to 1/2 of your arm length	Sometimes	No	Every 20 minutes of work
21	Female	Occasionally(1)	Occasionally(1)	Occasionally(1)	Occasionally(1)	Never(0)	Never(0)	Never(0)	Never(0)	Never(0)	Never(0)	Occasionally(1)	Never(0)	Never(0)	Never(0)	Never(0)	Never(0)	Not applicable[N/A]	Moderately intense(1)	Moderately intense(1)	Not applicable[N/A]	Not applicable[N/A]	Not applicable[N/A]	Not applicable[N/A]	Not applicable[N/A]	Not applicable[N/A]	Not applicable[N/A]	Not applicable[N/A]	Moderately intense(1)	Not applicable[N/A]	Not applicable[N/A]	Not applicable[N/A]	Not applicable[N/A]	2-6 hours	7	Smartphone	Academic/Study, Entertainment (Movies, Games, etc.), Social Media	No	Using screen filters, Adjusting screen brightness, Taking regular breaks	No	No	No refractive error	No	No	My face is just at the level of the computer screen/other VDT devices	Less than 1/2 of your arm length	Sometimes	No	Every 60 minutes of work
19	Female	Occasionally(1)	Often/always(2)	Never(0)	Never(0)	Occasionally(1)	Often/always(2)	Occasionally(1)	Occasionally(1)	Never(0)	Often/always(2)	Occasionally(1)	Never(0)	Never(0)	Never(0)	Never(0)	Never(0)	Moderately intense(1)	Moderately intense(1)	Not applicable[N/A]	Not applicable[N/A]	Moderately intense(1)	Moderately intense(1)	Moderately intense(1)	Moderately intense(1)	Not applicable[N/A]	Moderately intense(1)	Not applicable[N/A]	Not applicable[N/A]	Not applicable[N/A]	Not applicable[N/A]	Not applicable[N/A]	Not applicable[N/A]	6-10 hours	5	Desktop/Laptop, Smartphone	Academic/Study, Social Media	Yes	Adjusting screen brightness, Using artificial tears or eye drops, Blue light filter glasses	To prevent dryness-Refreshing eye drops	No	Hypermetropia/ far sightedness		No	My face is just at the level of the computer screen/other VDT devices	Equal to 1/2 of your arm length	Sometimes	No	Every 60 minutes of work
20	Female	Never(0)	Occasionally(1)	Never(0)	Never(0)	Occasionally(1)	Never(0)	Never(0)	Never(0)	Occasionally(1)	Never(0)	Occasionally(1)	Never(0)	Never(0)	Never(0)	Occasionally(1)	Never(0)	Not applicable[N/A]	Moderately intense(1)	Not applicable[N/A]	Not applicable[N/A]	Moderately intense(1)	Not applicable[N/A]	Not applicable[N/A]	Not applicable[N/A]	Moderately intense(1)	Not applicable[N/A]	Moderately intense(1)	Not applicable[N/A]	Not applicable[N/A]	Not applicable[N/A]	Moderately intense(1)	Not applicable[N/A]	6-10 hours	1	Smartphone	Academic/Study, Entertainment (Movies, Games, etc.)	Yes	Using screen filters, Adjusting screen brightness, Blue light filter glasses	No	No	Myopia/ near sightedness	No	No	My face is just at the level of the computer screen/other VDT devices	Equal to 1/2 of your arm length	Never	No	Every 60 minutes of work
21	Male	Occasionally(1)	Never(0)	Occasionally(1)	Occasionally(1)	Occasionally(1)	Never(0)	Occasionally(1)	Never(0)	Occasionally(1)	Occasionally(1)	Occasionally(1)	Never(0)	Never(0)	Never(0)	Occasionally(1)	Never(0)	Not applicable[N/A]	Not applicable[N/A]	Moderately intense(1)	Moderately intense(1)	Moderately intense(1)	Not applicable[N/A]	Moderately intense(1)	Not applicable[N/A]	Moderately intense(1)	Moderately intense(1)	Not applicable[N/A]	Not applicable[N/A]	Not applicable[N/A]	Not applicable[N/A]	Not applicable[N/A]	Not applicable[N/A]	2-6 hours	7	Smartphone, E-book	Academic/Study, Entertainment (Movies, Games, etc.), Social Media	Yes	Using screen filters, Adjusting screen brightness, Taking regular breaks, Blue light filter glasses	None	No	Myopia/ near sightedness	None	No	My face is not at the level of the computer screen/other VDT devices	Equal to 1/2 of your arm length	Never	No	Every 2 hours of work
20	Female	Occasionally(1)	Occasionally(1)	Never(0)	Never(0)	Occasionally(1)	Never(0)	Never(0)	Never(0)	Often/always(2)	Occasionally(1)	Occasionally(1)	Never(0)	Never(0)	Occasionally(1)	Never(0)	Often/always(2)	Moderately intense(1)	Moderately intense(1)	Moderately intense(1)	Moderately intense(1)	Highly intense (2)	Moderately intense(1)	Moderately intense(1)	Highly intense (2)	Highly intense (2)	Highly intense (2)	Highly intense (2)	Moderately intense(1)	Moderately intense(1)	Highly intense (2)	Moderately intense(1)	Highly intense (2)	6-10 hours	7	Desktop/Laptop	Work/Professional	No	Adjusting screen brightness, Taking regular breaks		No	No refractive error		No	My face is just at the level of the computer screen/other VDT devices	Equal to 1/2 of your arm length	Sometimes	No	Every 20 minutes of work
20	Female	Occasionally(1)	Often/always(2)	Occasionally(1)	Often/always(2)	Occasionally(1)	Occasionally(1)	Never(0)	Never(0)	Never(0)	Never(0)	Never(0)	Never(0)	Never(0)	Never(0)	Never(0)	Often/always(2)	Moderately intense(1)	Not applicable[N/A]	Not applicable[N/A]	Not applicable[N/A]	Not applicable[N/A]	Not applicable[N/A]	Not applicable[N/A]	Not applicable[N/A]	Not applicable[N/A]	Not applicable[N/A]	Not applicable[N/A]	Not applicable[N/A]	Not applicable[N/A]	Not applicable[N/A]	Not applicable[N/A]	Moderately intense(1)	2-6 hours	1	Smartphone	Academic/Study, Social Media	No	Adjusting screen brightness, Taking regular breaks	No	No	No refractive error	No	No	My face is not at the level of the computer screen/other VDT devices	Equal to 1/2 of your arm length	Never	No	Every 60 minutes of work
20	Female	Never(0)	Never(0)	Never(0)	Never(0)	Never(0)	Never(0)	Never(0)	Occasionally(1)	Never(0)	Never(0)	Never(0)	Never(0)	Occasionally(1)	Never(0)	Never(0)	Occasionally(1)	Not applicable[N/A]	Not applicable[N/A]	Not applicable[N/A]	Not applicable[N/A]	Not applicable[N/A]	Not applicable[N/A]	Not applicable[N/A]	Moderately intense(1)	Not applicable[N/A]	Not applicable[N/A]	Not applicable[N/A]	Not applicable[N/A]	Moderately intense(1)	Not applicable[N/A]	Moderately intense(1)	Moderately intense(1)	2-6 hours	4	Tablet/iPad, Smartphone	Academic/Study, Entertainment (Movies, Games, etc.), Social Media	Yes	Using screen filters, Adjusting screen brightness, Taking regular breaks		No	Hypermetropia/ far sightedness		No	My face is not at the level of the computer screen/other VDT devices	Equal to 1/2 of your arm length	Never	No	Every 60 minutes of work
20	Female	Occasionally(1)	Occasionally(1)	Never(0)	Often/always(2)	Occasionally(1)	Occasionally(1)	Occasionally(1)	Often/always(2)	Occasionally(1)	Often/always(2)	Often/always(2)	Never(0)	Often/always(2)	Never(0)	Often/always(2)	Often/always(2)	Moderately intense(1)	Moderately intense(1)	Moderately intense(1)	Highly intense (2)	Moderately intense(1)	Moderately intense(1)	Moderately intense(1)	Highly intense (2)	Moderately intense(1)	Highly intense (2)	Highly intense (2)	Moderately intense(1)	Highly intense (2)	Moderately intense(1)	Highly intense (2)	Highly intense (2)	6-10 hours	2	Smartphone	Social Media	No	Using screen filters, Adjusting screen brightness, Blue light filter glasses	Iron tablets (livogen)	No	I don’t know	No	No	My face is just at the level of the computer screen/other VDT devices	Greater than 1/2 of your arm length	Never	No	More than every 2 hours
19	Female	Occasionally(1)	Never(0)	Occasionally(1)	Never(0)	Occasionally(1)	Never(0)	Never(0)	Never(0)	Never(0)	Occasionally(1)	Occasionally(1)	Never(0)	Never(0)	Never(0)	Occasionally(1)	Occasionally(1)	Moderately intense(1)	Not applicable[N/A]	Moderately intense(1)	Not applicable[N/A]	Moderately intense(1)	Not applicable[N/A]	Not applicable[N/A]	Not applicable[N/A]	Not applicable[N/A]	Moderately intense(1)	Moderately intense(1)	Not applicable[N/A]	Not applicable[N/A]	Not applicable[N/A]	Moderately intense(1)	Moderately intense(1)	2-6 hours	7	Desktop/Laptop, Smartphone	Academic/Study, Social Media	No	Adjusting screen brightness	Nil	No	No refractive error	Nil	No	My face is not at the level of the computer screen/other VDT devices	Equal to 1/2 of your arm length	Sometimes	No	Every 60 minutes of work
20	Male	Never(0)	Never(0)	Never(0)	Never(0)	Never(0)	Never(0)	Never(0)	Never(0)	Never(0)	Never(0)	Never(0)	Never(0)	Never(0)	Never(0)	Never(0)	Never(0)	Moderately intense(1)	Moderately intense(1)	Moderately intense(1)	Moderately intense(1)	Moderately intense(1)	Moderately intense(1)	Moderately intense(1)	Moderately intense(1)	Moderately intense(1)	Moderately intense(1)	Moderately intense(1)	Moderately intense(1)	Moderately intense(1)	Moderately intense(1)	Moderately intense(1)	Moderately intense(1)	Less than 2 hours	5	Smartphone	Academic/Study	Yes	Using screen filters, Adjusting screen brightness, Taking regular breaks		No	Myopia/ near sightedness		No	My face is just at the level of the computer screen/other VDT devices	Greater than 1/2 of your arm length	Sometimes	Yes	Every 20 minutes of work
19	Male	Occasionally(1)	Never(0)	Occasionally(1)	Occasionally(1)	Occasionally(1)	Occasionally(1)	Occasionally(1)	Often/always(2)	Never(0)	Never(0)	Occasionally(1)	Occasionally(1)	Occasionally(1)	Occasionally(1)	Often/always(2)	Often/always(2)	Moderately intense(1)	Moderately intense(1)	Moderately intense(1)	Moderately intense(1)	Not applicable[N/A]	Not applicable[N/A]	Not applicable[N/A]	Moderately intense(1)	Not applicable[N/A]	Not applicable[N/A]	Moderately intense(1)	Moderately intense(1)	Moderately intense(1)	Not applicable[N/A]	Moderately intense(1)	Moderately intense(1)	6-10 hours	7	Tablet/iPad, Smartphone	Entertainment (Movies, Games, etc.), Social Media	No	Using screen filters, Blue light filter glasses	No	No	Myopia/ near sightedness	No	No	My face is not at the level of the computer screen/other VDT devices	Equal to 1/2 of your arm length	Sometimes	No	Every 20 minutes of work
19	Female	Occasionally(1)	Occasionally(1)	Never(0)	Occasionally(1)	Occasionally(1)	Never(0)	Never(0)	Occasionally(1)	Never(0)	Never(0)	Occasionally(1)	Occasionally(1)	Never(0)	Never(0)	Never(0)	Never(0)	Not applicable[N/A]	Moderately intense(1)	Not applicable[N/A]	Moderately intense(1)	Moderately intense(1)	Not applicable[N/A]	Not applicable[N/A]	Moderately intense(1)	Not applicable[N/A]	Not applicable[N/A]	Moderately intense(1)	Moderately intense(1)	Not applicable[N/A]	Not applicable[N/A]	Not applicable[N/A]	Moderately intense(1)	2-6 hours	3	Smartphone	Academic/Study, Entertainment (Movies, Games, etc.), Social Media	No	None	No	No	No refractive error	No	No	My face is just at the level of the computer screen/other VDT devices	Greater than 1/2 of your arm length	Never	Yes	More than every 2 hours
20	Female	Often/always(2)	Occasionally(1)	Never(0)	Never(0)	Never(0)	Never(0)	Never(0)	Never(0)	Never(0)	Never(0)	Never(0)	Never(0)	Never(0)	Never(0)	Never(0)	Occasionally(1)	Moderately intense(1)	Not applicable[N/A]	Not applicable[N/A]	Not applicable[N/A]	Not applicable[N/A]	Not applicable[N/A]	Not applicable[N/A]	Not applicable[N/A]	Not applicable[N/A]	Not applicable[N/A]	Not applicable[N/A]	Not applicable[N/A]	Not applicable[N/A]	Not applicable[N/A]	Not applicable[N/A]	Moderately intense(1)	2-6 hours	3	Desktop/Laptop, Smartphone	Academic/Study, Entertainment (Movies, Games, etc.), Social Media	Yes	Adjusting screen brightness, Taking regular breaks		No	No refractive error		No	My face is not at the level of the computer screen/other VDT devices	Equal to 1/2 of your arm length	Never	No	Every 20 minutes of work
21	Male	Occasionally(1)	Never(0)	Never(0)	Occasionally(1)	Occasionally(1)	Never(0)	Never(0)	Never(0)	Never(0)	Never(0)	Never(0)	Never(0)	Never(0)	Never(0)	Never(0)	Occasionally(1)	Moderately intense(1)	Not applicable[N/A]	Not applicable[N/A]	Moderately intense(1)	Not applicable[N/A]	Not applicable[N/A]	Not applicable[N/A]	Not applicable[N/A]	Not applicable[N/A]	Not applicable[N/A]	Not applicable[N/A]	Not applicable[N/A]	Not applicable[N/A]	Not applicable[N/A]	Not applicable[N/A]	Not applicable[N/A]	2-6 hours	7	Desktop/Laptop, Smartphone	Academic/Study, Entertainment (Movies, Games, etc.)	No	Adjusting screen brightness, Taking regular breaks, Blue light filter glasses	No	No	Myopia/ near sightedness		No	My face is just at the level of the computer screen/other VDT devices	Equal to 1/2 of your arm length	Never	No	Every 60 minutes of work
20	Female	Occasionally(1)	Occasionally(1)	Occasionally(1)	Occasionally(1)	Occasionally(1)	Occasionally(1)	Never(0)	Occasionally(1)	Occasionally(1)	Never(0)	Never(0)	Never(0)	Never(0)	Never(0)	Never(0)	Occasionally(1)	Moderately intense(1)	Moderately intense(1)	Moderately intense(1)	Moderately intense(1)	Moderately intense(1)	Not applicable[N/A]	Not applicable[N/A]	Highly intense (2)	Highly intense (2)	Not applicable[N/A]	Highly intense (2)	Not applicable[N/A]	Not applicable[N/A]	Not applicable[N/A]	Not applicable[N/A]	Moderately intense(1)	2-6 hours	7	Desktop/Laptop, Smartphone	Academic/Study, Entertainment (Movies, Games, etc.), Social Media, Work/Professional	No	Taking regular breaks	No	No	No refractive error	No	No	My face is just at the level of the computer screen/other VDT devices	Equal to 1/2 of your arm length	Sometimes	No	Every 60 minutes of work
20	Female	Occasionally(1)	Never(0)	Never(0)	Never(0)	Never(0)	Never(0)	Never(0)	Never(0)	Never(0)	Never(0)	Never(0)	Never(0)	Never(0)	Never(0)	Never(0)	Occasionally(1)	Moderately intense(1)	Not applicable[N/A]	Not applicable[N/A]	Not applicable[N/A]	Not applicable[N/A]	Not applicable[N/A]	Not applicable[N/A]	Not applicable[N/A]	Not applicable[N/A]	Not applicable[N/A]	Not applicable[N/A]	Not applicable[N/A]	Not applicable[N/A]	Not applicable[N/A]	Not applicable[N/A]	Moderately intense(1)	2-6 hours	3	Smartphone	Academic/Study, Entertainment (Movies, Games, etc.), Social Media	No	Adjusting screen brightness, Taking regular breaks		No	Myopia/ near sightedness		No	My face is not at the level of the computer screen/other VDT devices	Equal to 1/2 of your arm length	Never	No	Every 20 minutes of work
20	Female	Occasionally(1)	Occasionally(1)	Occasionally(1)	Never(0)	Occasionally(1)	Occasionally(1)	Occasionally(1)	Never(0)	Never(0)	Never(0)	Occasionally(1)	Never(0)	Occasionally(1)	Occasionally(1)	Occasionally(1)	Occasionally(1)	Moderately intense(1)	Moderately intense(1)	Moderately intense(1)	Not applicable[N/A]	Moderately intense(1)	Moderately intense(1)	Moderately intense(1)	Moderately intense(1)	Not applicable[N/A]	Not applicable[N/A]	Moderately intense(1)	Not applicable[N/A]	Not applicable[N/A]	Moderately intense(1)	Not applicable[N/A]	Moderately intense(1)	2-6 hours	5	Smartphone	Academic/Study	No	Adjusting screen brightness	No	No	I don’t know		No	My face is not at the level of the computer screen/other VDT devices	Greater than 1/2 of your arm length	Never	No	Every 20 minutes of work
19	Female	Occasionally(1)	Never(0)	Never(0)	Never(0)	Never(0)	Never(0)	Never(0)	Occasionally(1)	Never(0)	Occasionally(1)	Occasionally(1)	Never(0)	Never(0)	Occasionally(1)	Often/always(2)	Often/always(2)	Moderately intense(1)	Not applicable[N/A]	Moderately intense(1)	Not applicable[N/A]	Not applicable[N/A]	Not applicable[N/A]	Not applicable[N/A]	Not applicable[N/A]	Not applicable[N/A]	Not applicable[N/A]	Moderately intense(1)	Not applicable[N/A]	Not applicable[N/A]	Not applicable[N/A]	Not applicable[N/A]	Moderately intense(1)	2-6 hours	3	Smartphone	Entertainment (Movies, Games, etc.)	No	Adjusting screen brightness		No	Myopia/ near sightedness, I don’t know	No	No	My face is not at the level of the computer screen/other VDT devices	Equal to 1/2 of your arm length	Never	No	Every 2 hours of work
20	Female	Occasionally(1)	Often/always(2)	Often/always(2)	Never(0)	Occasionally(1)	Often/always(2)	Never(0)	Often/always(2)	Occasionally(1)	Never(0)	Occasionally(1)	Never(0)	Never(0)	Occasionally(1)	Never(0)	Often/always(2)	Moderately intense(1)	Highly intense (2)	Highly intense (2)	Not applicable[N/A]	Moderately intense(1)	Moderately intense(1)	Not applicable[N/A]	Highly intense (2)	Not applicable[N/A]	Not applicable[N/A]	Moderately intense(1)	Not applicable[N/A]	Not applicable[N/A]	Not applicable[N/A]	Moderately intense(1)	Highly intense (2)	2-6 hours	2	Desktop/Laptop, Tablet/iPad, Smartphone	Academic/Study, Entertainment (Movies, Games, etc.), Social Media	Yes	Using screen filters, Adjusting screen brightness, Taking regular breaks, Blue light filter glasses	No	No	Hypermetropia/ far sightedness	No	No	My face is not at the level of the computer screen/other VDT devices	Equal to 1/2 of your arm length	Sometimes	No	Every 20 minutes of work
19	Female	Often/always(2)	Never(0)	Occasionally(1)	Occasionally(1)	Never(0)	Occasionally(1)	Never(0)	Occasionally(1)	Never(0)	Never(0)	Never(0)	Never(0)	Occasionally(1)	Occasionally(1)	Never(0)	Occasionally(1)	Highly intense (2)	Not applicable[N/A]	Not applicable[N/A]	Moderately intense(1)	Not applicable[N/A]	Not applicable[N/A]	Not applicable[N/A]	Moderately intense(1)	Not applicable[N/A]	Not applicable[N/A]	Not applicable[N/A]	Not applicable[N/A]	Moderately intense(1)	Moderately intense(1)	Not applicable[N/A]	Not applicable[N/A]	2-6 hours	2	Smartphone, E-book	Academic/Study, Entertainment (Movies, Games, etc.), Social Media	Yes	Adjusting screen brightness	No	No	Hypermetropia/ far sightedness	No	No	My face is not at the level of the computer screen/other VDT devices	Less than 1/2 of your arm length	Never	No	Every 2 hours of work
19	Male	Never(0)	Occasionally(1)	Occasionally(1)	Never(0)	Occasionally(1)	Never(0)	Occasionally(1)	Occasionally(1)	Occasionally(1)	Never(0)	Often/always(2)	Often/always(2)	Occasionally(1)	Occasionally(1)	Often/always(2)	Often/always(2)	Not applicable[N/A]	Moderately intense(1)	Moderately intense(1)	Moderately intense(1)	Moderately intense(1)	Moderately intense(1)	Moderately intense(1)	Highly intense (2)	Highly intense (2)	Not applicable[N/A]	Highly intense (2)	Highly intense (2)	Moderately intense(1)	Moderately intense(1)	Highly intense (2)	Highly intense (2)	2-6 hours	3	Smartphone	Academic/Study, Entertainment (Movies, Games, etc.), Social Media	No	Using screen filters, Adjusting screen brightness, Taking regular breaks, Using artificial tears or eye drops	No	Prefer not to say	I don’t know	Yes none of your business	No	My face is not at the level of the computer screen/other VDT devices	Less than 1/2 of your arm length	Sometimes	No	Every 20 minutes of work
20	Female	Occasionally(1)	Never(0)	Never(0)	Never(0)	Never(0)	Never(0)	Never(0)	Never(0)	Never(0)	Never(0)	Never(0)	Never(0)	Never(0)	Never(0)	Never(0)	Occasionally(1)	Not applicable[N/A]	Not applicable[N/A]	Not applicable[N/A]	Not applicable[N/A]	Not applicable[N/A]	Not applicable[N/A]	Not applicable[N/A]	Not applicable[N/A]	Not applicable[N/A]	Not applicable[N/A]	Not applicable[N/A]	Not applicable[N/A]	Not applicable[N/A]	Not applicable[N/A]	Not applicable[N/A]	Moderately intense(1)	2-6 hours	7	Smartphone	Academic/Study, Entertainment (Movies, Games, etc.)	No	None	No	No	No refractive error	No	No	My face is just at the level of the computer screen/other VDT devices	Equal to 1/2 of your arm length	Never	No	Every 60 minutes of work
2004	Female	Never(0)	Never(0)	Occasionally(1)	Never(0)	Never(0)	Never(0)	Occasionally(1)	Occasionally(1)	Never(0)	Occasionally(1)	Never(0)	Never(0)	Never(0)	Often/always(2)	Never(0)	Occasionally(1)	Not applicable[N/A]	Not applicable[N/A]	Not applicable[N/A]	Not applicable[N/A]	Moderately intense(1)	Not applicable[N/A]	Moderately intense(1)	Moderately intense(1)	Not applicable[N/A]	Not applicable[N/A]	Not applicable[N/A]	Not applicable[N/A]	Not applicable[N/A]	Highly intense (2)	Not applicable[N/A]	Moderately intense(1)	6-10 hours	1	Smartphone	Academic/Study, Social Media	No	Adjusting screen brightness	No	No	Hypermetropia/ far sightedness	No	No	My face is just at the level of the computer screen/other VDT devices	Equal to 1/2 of your arm length	Sometimes	No	Every 60 minutes of work
19	Male	Occasionally(1)	Occasionally(1)	Never(0)	Never(0)	Occasionally(1)	Never(0)	Never(0)	Occasionally(1)	Never(0)	Occasionally(1)	Never(0)	Never(0)	Never(0)	Never(0)	Never(0)	Never(0)	Moderately intense(1)	Moderately intense(1)	Not applicable[N/A]	Not applicable[N/A]	Moderately intense(1)	Not applicable[N/A]	Not applicable[N/A]	Moderately intense(1)	Not applicable[N/A]	Not applicable[N/A]	Not applicable[N/A]	Not applicable[N/A]	Not applicable[N/A]	Not applicable[N/A]	Not applicable[N/A]	Not applicable[N/A]	2-6 hours	7	Tablet/iPad, Smartphone	Academic/Study, Entertainment (Movies, Games, etc.), Social Media	Yes	Using screen filters, Adjusting screen brightness, Blue light filter glasses	No	No	Myopia/ near sightedness	No	No	My face is just at the level of the computer screen/other VDT devices	Less than 1/2 of your arm length	Never	No	Every 60 minutes of work
21	Male	Occasionally(1)	Never(0)	Never(0)	Occasionally(1)	Occasionally(1)	Never(0)	Never(0)	Never(0)	Never(0)	Never(0)	Never(0)	Never(0)	Never(0)	Never(0)	Never(0)	Occasionally(1)	Highly intense (2)	Moderately intense(1)	Moderately intense(1)	Moderately intense(1)	Moderately intense(1)	Moderately intense(1)	Moderately intense(1)	Moderately intense(1)	Moderately intense(1)	Moderately intense(1)	Moderately intense(1)	Moderately intense(1)	Moderately intense(1)	Moderately intense(1)	Moderately intense(1)	Highly intense (2)	6-10 hours	5	Smartphone	Academic/Study, Entertainment (Movies, Games, etc.), Social Media	No	Adjusting screen brightness	No	No	No refractive error	No	No	My face is just at the level of the computer screen/other VDT devices	Less than 1/2 of your arm length	Sometimes	No	Every 2 hours of work
20	Female	Never(0)	Never(0)	Never(0)	Never(0)	Never(0)	Never(0)	Never(0)	Never(0)	Never(0)	Never(0)	Never(0)	Never(0)	Never(0)	Never(0)	Never(0)	Occasionally(1)	Moderately intense(1)	Moderately intense(1)	Moderately intense(1)	Moderately intense(1)	Moderately intense(1)	Moderately intense(1)	Moderately intense(1)	Moderately intense(1)	Moderately intense(1)	Moderately intense(1)	Moderately intense(1)	Moderately intense(1)	Moderately intense(1)	Moderately intense(1)	Moderately intense(1)	Highly intense (2)	2-6 hours	7	Tablet/iPad, Smartphone	Academic/Study, Entertainment (Movies, Games, etc.), Social Media, Work/Professional	No	Adjusting screen brightness, Taking regular breaks		No	No refractive error		No	My face is just at the level of the computer screen/other VDT devices	Equal to 1/2 of your arm length	Never	No	Every 60 minutes of work
20	Female	Occasionally(1)	Never(0)	Occasionally(1)	Occasionally(1)	Never(0)	Never(0)	Never(0)	Never(0)	Never(0)	Often/always(2)	Never(0)	Never(0)	Never(0)	Often/always(2)	Never(0)	Never(0)	Moderately intense(1)	Not applicable[N/A]	Moderately intense(1)	Moderately intense(1)	Not applicable[N/A]	Not applicable[N/A]	Not applicable[N/A]	Not applicable[N/A]	Not applicable[N/A]	Moderately intense(1)	Not applicable[N/A]	Not applicable[N/A]	Not applicable[N/A]	Moderately intense(1)	Not applicable[N/A]	Not applicable[N/A]	2-6 hours	7	Desktop/Laptop, Tablet/iPad, Smartphone	Academic/Study, Entertainment (Movies, Games, etc.), Social Media, Work/Professional	No	Using screen filters, Adjusting screen brightness, Taking regular breaks, Blue light filter glasses		No	Myopia/ near sightedness		No	My face is not at the level of the computer screen/other VDT devices	Equal to 1/2 of your arm length	Sometimes	No	Every 20 minutes of work
21	Male	Never(0)	Never(0)	Never(0)	Never(0)	Never(0)	Never(0)	Never(0)	Never(0)	Never(0)	Never(0)	Never(0)	Never(0)	Never(0)	Never(0)	Never(0)	Never(0)	Not applicable[N/A]	Not applicable[N/A]	Not applicable[N/A]	Not applicable[N/A]	Not applicable[N/A]	Not applicable[N/A]	Not applicable[N/A]	Not applicable[N/A]	Not applicable[N/A]	Not applicable[N/A]	Not applicable[N/A]	Not applicable[N/A]	Not applicable[N/A]	Not applicable[N/A]	Not applicable[N/A]	Not applicable[N/A]	2-6 hours	7	Desktop/Laptop, Tablet/iPad, Smartphone	Academic/Study, Entertainment (Movies, Games, etc.), Social Media	No	Using screen filters, Adjusting screen brightness, Taking regular breaks	Nil	No	No refractive error	Nil	No	My face is just at the level of the computer screen/other VDT devices	Equal to 1/2 of your arm length	Always	No	Every 2 hours of work
22	Female	Occasionally(1)	Occasionally(1)	Occasionally(1)	Occasionally(1)	Never(0)	Never(0)	Occasionally(1)	Occasionally(1)	Occasionally(1)	Never(0)	Occasionally(1)	Never(0)	Never(0)	Never(0)	Never(0)	Occasionally(1)	Not applicable[N/A]	Not applicable[N/A]	Not applicable[N/A]	Not applicable[N/A]	Not applicable[N/A]	Not applicable[N/A]	Not applicable[N/A]	Not applicable[N/A]	Not applicable[N/A]	Not applicable[N/A]	Not applicable[N/A]	Not applicable[N/A]	Not applicable[N/A]	Not applicable[N/A]	Not applicable[N/A]	Not applicable[N/A]	6-10 hours	4	Tablet/iPad, Smartphone	Academic/Study, Entertainment (Movies, Games, etc.), Social Media, Work/Professional	Yes	Using screen filters, Adjusting screen brightness, Taking regular breaks, Using artificial tears or eye drops, Blue light filter glasses		No	Hypermetropia/ far sightedness, Astigmatism		No	My face is just at the level of the computer screen/other VDT devices	Equal to 1/2 of your arm length	Always	Yes	Every 20 minutes of work
22	Male	Never(0)	Never(0)	Never(0)	Never(0)	Occasionally(1)	Never(0)	Never(0)	Never(0)	Never(0)	Occasionally(1)	Never(0)	Never(0)	Never(0)	Never(0)	Never(0)	Never(0)	Not applicable[N/A]	Not applicable[N/A]	Not applicable[N/A]	Not applicable[N/A]	Moderately intense(1)	Not applicable[N/A]	Not applicable[N/A]	Not applicable[N/A]	Not applicable[N/A]	Moderately intense(1)	Not applicable[N/A]	Not applicable[N/A]	Not applicable[N/A]	Not applicable[N/A]	Not applicable[N/A]	Not applicable[N/A]	2-6 hours	7	Smartphone	Academic/Study, Entertainment (Movies, Games, etc.), Social Media	Yes	Adjusting screen brightness, Taking regular breaks	Nil Significant	No	Myopia/ near sightedness	nil	No	My face is just at the level of the computer screen/other VDT devices	Equal to 1/2 of your arm length	Sometimes	No	Every 60 minutes of work
20	Female	Occasionally(1)	Occasionally(1)	Often/always(2)	Often/always(2)	Often/always(2)	Never(0)	Never(0)	Never(0)	Occasionally(1)	Occasionally(1)	Occasionally(1)	Occasionally(1)	Occasionally(1)	Occasionally(1)	Occasionally(1)	Occasionally(1)	Moderately intense(1)	Moderately intense(1)	Moderately intense(1)	Moderately intense(1)	Moderately intense(1)	Moderately intense(1)	Moderately intense(1)	Moderately intense(1)	Moderately intense(1)	Moderately intense(1)	Moderately intense(1)	Moderately intense(1)	Moderately intense(1)	Moderately intense(1)	Moderately intense(1)	Moderately intense(1)	2-6 hours	2	Tablet/iPad, Smartphone	Academic/Study, Entertainment (Movies, Games, etc.), Social Media	No	Adjusting screen brightness, Taking regular breaks, Blue light filter glasses		No	Myopia/ near sightedness		No	My face is not at the level of the computer screen/other VDT devices	Less than 1/2 of your arm length	Never	No	Every 2 hours of work
21	Female	Occasionally(1)	Occasionally(1)	Occasionally(1)	Never(0)	Occasionally(1)	Never(0)	Never(0)	Occasionally(1)	Occasionally(1)	Never(0)	Occasionally(1)	Never(0)	Occasionally(1)	Occasionally(1)	Occasionally(1)	Occasionally(1)	Not applicable[N/A]	Not applicable[N/A]	Not applicable[N/A]	Not applicable[N/A]	Not applicable[N/A]	Not applicable[N/A]	Not applicable[N/A]	Not applicable[N/A]	Not applicable[N/A]	Not applicable[N/A]	Not applicable[N/A]	Not applicable[N/A]	Not applicable[N/A]	Not applicable[N/A]	Not applicable[N/A]	Highly intense (2)	6-10 hours	2	Tablet/iPad, Smartphone	Academic/Study, Entertainment (Movies, Games, etc.), Social Media, Work/Professional	Yes	Adjusting screen brightness, Taking regular breaks, Blue light filter glasses	no	No	I don’t know	no	No	My face is just at the level of the computer screen/other VDT devices	Equal to 1/2 of your arm length	Sometimes	Yes	Every 60 minutes of work
21	Female	Occasionally(1)	Occasionally(1)	Occasionally(1)	Occasionally(1)	Never(0)	Never(0)	Never(0)	Never(0)	Never(0)	Occasionally(1)	Occasionally(1)	Never(0)	Occasionally(1)	Occasionally(1)	Never(0)	Occasionally(1)	Moderately intense(1)	Not applicable[N/A]	Moderately intense(1)	Moderately intense(1)	Not applicable[N/A]	Moderately intense(1)	Not applicable[N/A]	Not applicable[N/A]	Not applicable[N/A]	Moderately intense(1)	Moderately intense(1)	Not applicable[N/A]	Moderately intense(1)	Moderately intense(1)	Not applicable[N/A]	Moderately intense(1)	6-10 hours	1	Smartphone	Academic/Study, Entertainment (Movies, Games, etc.), Social Media, Work/Professional	No	Adjusting screen brightness, Taking regular breaks		No	No refractive error		Yes	My face is not at the level of the computer screen/other VDT devices	Equal to 1/2 of your arm length	Sometimes	Yes	Every 60 minutes of work
20	Female	Occasionally(1)	Occasionally(1)	Never(0)	Never(0)	Occasionally(1)	Never(0)	Never(0)	Never(0)	Never(0)	Occasionally(1)	Occasionally(1)	Never(0)	Never(0)	Never(0)	Never(0)	Never(0)	Moderately intense(1)	Not applicable[N/A]	Not applicable[N/A]	Not applicable[N/A]	Moderately intense(1)	Not applicable[N/A]	Not applicable[N/A]	Not applicable[N/A]	Not applicable[N/A]	Moderately intense(1)	Moderately intense(1)	Not applicable[N/A]	Not applicable[N/A]	Not applicable[N/A]	Not applicable[N/A]	Not applicable[N/A]	2-6 hours	5	Tablet/iPad, Smartphone	Academic/Study, Entertainment (Movies, Games, etc.), Social Media	Yes	Adjusting screen brightness, Blue light filter glasses	No	No	No refractive error		No	My face is just at the level of the computer screen/other VDT devices	Less than 1/2 of your arm length	Never	No	Every 60 minutes of work
19	Female	Never(0)	Often/always(2)	Often/always(2)	Often/always(2)	Often/always(2)	Occasionally(1)	Often/always(2)	Often/always(2)	Often/always(2)	Never(0)	Never(0)	Never(0)	Never(0)	Occasionally(1)	Often/always(2)	Often/always(2)	Not applicable[N/A]	Moderately intense(1)	Highly intense (2)	Moderately intense(1)	Highly intense (2)	Not applicable[N/A]	Moderately intense(1)	Moderately intense(1)	Moderately intense(1)	Not applicable[N/A]	Not applicable[N/A]	Not applicable[N/A]	Not applicable[N/A]	Moderately intense(1)	Highly intense (2)	Moderately intense(1)	2-6 hours	7	Desktop/Laptop, Smartphone	Entertainment (Movies, Games, etc.), Social Media	No	Adjusting screen brightness		No	Hypermetropia/ far sightedness		No	My face is just at the level of the computer screen/other VDT devices	Equal to 1/2 of your arm length	Never	No	Every 60 minutes of work
21	Male	Never(0)	Never(0)	Never(0)	Never(0)	Never(0)	Never(0)	Never(0)	Never(0)	Never(0)	Never(0)	Never(0)	Never(0)	Occasionally(1)	Never(0)	Never(0)	Occasionally(1)	Not applicable[N/A]	Not applicable[N/A]	Not applicable[N/A]	Not applicable[N/A]	Not applicable[N/A]	Not applicable[N/A]	Not applicable[N/A]	Not applicable[N/A]	Not applicable[N/A]	Not applicable[N/A]	Not applicable[N/A]	Not applicable[N/A]	Not applicable[N/A]	Not applicable[N/A]	Not applicable[N/A]	Highly intense (2)	2-6 hours	7	Tablet/iPad, Smartphone	Academic/Study, Entertainment (Movies, Games, etc.), Social Media	No	Using screen filters, Adjusting screen brightness, Blue light filter glasses	No	No	Hypermetropia/ far sightedness	No	No	My face is not at the level of the computer screen/other VDT devices	Equal to 1/2 of your arm length	Never	No	Every 2 hours of work
20	Male	Never(0)	Never(0)	Never(0)	Never(0)	Occasionally(1)	Never(0)	Never(0)	Never(0)	Never(0)	Never(0)	Occasionally(1)	Never(0)	Never(0)	Never(0)	Never(0)	Never(0)	Not applicable[N/A]	Not applicable[N/A]	Not applicable[N/A]	Not applicable[N/A]	Not applicable[N/A]	Not applicable[N/A]	Not applicable[N/A]	Not applicable[N/A]	Not applicable[N/A]	Not applicable[N/A]	Not applicable[N/A]	Not applicable[N/A]	Not applicable[N/A]	Not applicable[N/A]	Not applicable[N/A]	Not applicable[N/A]	6-10 hours	7	Tablet/iPad, Smartphone, Gaming consoles	Academic/Study, Entertainment (Movies, Games, etc.), Social Media, Gaming	Yes	Adjusting screen brightness, Taking regular breaks, Blue light filter glasses	No	No	Myopia/ near sightedness		No	My face is just at the level of the computer screen/other VDT devices	Equal to 1/2 of your arm length	Never	No	Every 20 minutes of work
20	Male	Never(0)	Occasionally(1)	Never(0)	Never(0)	Often/always(2)	Often/always(2)	Never(0)	Never(0)	Occasionally(1)	Often/always(2)	Never(0)	Never(0)	Never(0)	Never(0)	Never(0)	Never(0)	Not applicable[N/A]	Moderately intense(1)	Not applicable[N/A]	Not applicable[N/A]	Moderately intense(1)	Moderately intense(1)	Not applicable[N/A]	Not applicable[N/A]	Not applicable[N/A]	Moderately intense(1)	Not applicable[N/A]	Not applicable[N/A]	Not applicable[N/A]	Not applicable[N/A]	Not applicable[N/A]	Not applicable[N/A]	2-6 hours	7	Tablet/iPad, Smartphone	Academic/Study, Entertainment (Movies, Games, etc.), Social Media	No	Using screen filters, Adjusting screen brightness, Using artificial tears or eye drops, Blue light filter glasses		No	Astigmatism		No	My face is not at the level of the computer screen/other VDT devices	Equal to 1/2 of your arm length	Sometimes	No	Every 20 minutes of work
20	Male	Occasionally(1)	Occasionally(1)	Occasionally(1)	Occasionally(1)	Occasionally(1)	Occasionally(1)	Often/always(2)	Often/always(2)	Never(0)	Never(0)	Occasionally(1)	Occasionally(1)	Occasionally(1)	Occasionally(1)	Occasionally(1)	Occasionally(1)	Moderately intense(1)	Moderately intense(1)	Moderately intense(1)	Highly intense (2)	Moderately intense(1)	Moderately intense(1)	Moderately intense(1)	Moderately intense(1)	Moderately intense(1)	Highly intense (2)	Moderately intense(1)	Moderately intense(1)	Moderately intense(1)	Moderately intense(1)	Moderately intense(1)	Highly intense (2)	6-10 hours	1	Smartphone	Academic/Study, Entertainment (Movies, Games, etc.), Social Media, Work/Professional	No	Blue light filter glasses	No	Yes	Myopia/ near sightedness	None	No	My face is not at the level of the computer screen/other VDT devices	Equal to 1/2 of your arm length	Sometimes	No	Every 2 hours of work
20	Female	Occasionally(1)	Never(0)	Never(0)	Never(0)	Never(0)	Never(0)	Never(0)	Never(0)	Never(0)	Never(0)	Never(0)	Never(0)	Never(0)	Never(0)	Never(0)	Never(0)	Moderately intense(1)	Not applicable[N/A]	Not applicable[N/A]	Not applicable[N/A]	Not applicable[N/A]	Not applicable[N/A]	Not applicable[N/A]	Not applicable[N/A]	Not applicable[N/A]	Not applicable[N/A]	Not applicable[N/A]	Not applicable[N/A]	Not applicable[N/A]	Not applicable[N/A]	Not applicable[N/A]	Not applicable[N/A]	2-6 hours	7	Smartphone	Academic/Study, Entertainment (Movies, Games, etc.), Social Media	No	Adjusting screen brightness, Blue light filter glasses	Iron, b12	No	Hypermetropia/ far sightedness		No	My face is just at the level of the computer screen/other VDT devices	Equal to 1/2 of your arm length	Never	No	Every 60 minutes of work
20	Female	Occasionally(1)	Occasionally(1)	Never(0)	Never(0)	Never(0)	Never(0)	Never(0)	Occasionally(1)	Never(0)	Never(0)	Occasionally(1)	Never(0)	Never(0)	Never(0)	Never(0)	Often/always(2)	Moderately intense(1)	Moderately intense(1)	Moderately intense(1)	Moderately intense(1)	Moderately intense(1)	Moderately intense(1)	Moderately intense(1)	Moderately intense(1)	Moderately intense(1)	Highly intense (2)	Highly intense (2)	Moderately intense(1)	Moderately intense(1)	Moderately intense(1)	Moderately intense(1)	Highly intense (2)	2-6 hours	1	Tablet/iPad, Smartphone	Academic/Study, Entertainment (Movies, Games, etc.), Social Media	No	Adjusting screen brightness, Taking regular breaks	No	No	Myopia/ near sightedness	No	No	My face is not at the level of the computer screen/other VDT devices	Greater than 1/2 of your arm length	Never	No	Every 20 minutes of work
20	Male	Never(0)	Never(0)	Never(0)	Occasionally(1)	Often/always(2)	Occasionally(1)	Never(0)	Never(0)	Never(0)	Never(0)	Never(0)	Never(0)	Never(0)	Never(0)	Never(0)	Occasionally(1)	Not applicable[N/A]	Not applicable[N/A]	Not applicable[N/A]	Moderately intense(1)	Moderately intense(1)	Highly intense (2)	Not applicable[N/A]	Not applicable[N/A]	Not applicable[N/A]	Not applicable[N/A]	Not applicable[N/A]	Not applicable[N/A]	Not applicable[N/A]	Not applicable[N/A]	Not applicable[N/A]	Highly intense (2)	2-6 hours	7	Tablet/iPad, Smartphone, E-book	Academic/Study, Entertainment (Movies, Games, etc.), Social Media	No	Adjusting screen brightness, Taking regular breaks	Nil	No	No refractive error	Nil	No	My face is just at the level of the computer screen/other VDT devices	Equal to 1/2 of your arm length	Sometimes	No	Every 20 minutes of work
20	Male	Occasionally(1)	Occasionally(1)	Never(0)	Never(0)	Occasionally(1)	Never(0)	Never(0)	Never(0)	Never(0)	Never(0)	Occasionally(1)	Occasionally(1)	Never(0)	Never(0)	Never(0)	Never(0)	Moderately intense(1)	Moderately intense(1)	Not applicable[N/A]	Not applicable[N/A]	Moderately intense(1)	Not applicable[N/A]	Not applicable[N/A]	Not applicable[N/A]	Not applicable[N/A]	Moderately intense(1)	Not applicable[N/A]	Moderately intense(1)	Not applicable[N/A]	Not applicable[N/A]	Not applicable[N/A]	Not applicable[N/A]	6-10 hours	6	Desktop/Laptop, Tablet/iPad, Smartphone	Academic/Study, Entertainment (Movies, Games, etc.), Social Media	Yes	Using screen filters, Adjusting screen brightness, Taking regular breaks, Using artificial tears or eye drops		No	Hypermetropia/ far sightedness		No	My face is just at the level of the computer screen/other VDT devices	Greater than 1/2 of your arm length	Sometimes	No	Every 60 minutes of work
21	Male	Never(0)	Occasionally(1)	Occasionally(1)	Never(0)	Occasionally(1)	Occasionally(1)	Occasionally(1)	Occasionally(1)	Never(0)	Never(0)	Never(0)	Never(0)	Never(0)	Occasionally(1)	Never(0)	Occasionally(1)	Not applicable[N/A]	Not applicable[N/A]	Not applicable[N/A]	Not applicable[N/A]	Not applicable[N/A]	Not applicable[N/A]	Not applicable[N/A]	Not applicable[N/A]	Not applicable[N/A]	Not applicable[N/A]	Not applicable[N/A]	Not applicable[N/A]	Not applicable[N/A]	Not applicable[N/A]	Not applicable[N/A]	Not applicable[N/A]	2-6 hours	7	Tablet/iPad, Smartphone	Academic/Study, Entertainment (Movies, Games, etc.), Social Media	Yes	Using screen filters, Adjusting screen brightness, Taking regular breaks	No	No	No refractive error	No	No	My face is just at the level of the computer screen/other VDT devices	Equal to 1/2 of your arm length	Never	Yes	Every 20 minutes of work
19	Female	Occasionally(1)	Never(0)	Never(0)	Never(0)	Never(0)	Occasionally(1)	Never(0)	Never(0)	Never(0)	Never(0)	Never(0)	Never(0)	Never(0)	Occasionally(1)	Never(0)	Occasionally(1)	Moderately intense(1)	Not applicable[N/A]	Not applicable[N/A]	Not applicable[N/A]	Not applicable[N/A]	Moderately intense(1)	Not applicable[N/A]	Not applicable[N/A]	Not applicable[N/A]	Not applicable[N/A]	Not applicable[N/A]	Not applicable[N/A]	Not applicable[N/A]	Moderately intense(1)	Not applicable[N/A]	Moderately intense(1)	6-10 hours	7	Tablet/iPad, Smartphone	Academic/Study, Entertainment (Movies, Games, etc.)	Yes	Adjusting screen brightness	No	No	No refractive error	No	No	My face is just at the level of the computer screen/other VDT devices	Greater than 1/2 of your arm length	Sometimes	No	Every 2 hours of work
20	Female	Often/always(2)	Never(0)	Never(0)	Never(0)	Occasionally(1)	Never(0)	Never(0)	Never(0)	Never(0)	Never(0)	Never(0)	Never(0)	Never(0)	Never(0)	Never(0)	Occasionally(1)	Moderately intense(1)	Not applicable[N/A]	Not applicable[N/A]	Not applicable[N/A]	Moderately intense(1)	Not applicable[N/A]	Not applicable[N/A]	Not applicable[N/A]	Not applicable[N/A]	Not applicable[N/A]	Not applicable[N/A]	Not applicable[N/A]	Not applicable[N/A]	Not applicable[N/A]	Not applicable[N/A]	Moderately intense(1)	2-6 hours	7	Tablet/iPad	Academic/Study, Entertainment (Movies, Games, etc.)	No	None		No	No refractive error	No	No	My face is not at the level of the computer screen/other VDT devices	Greater than 1/2 of your arm length	Sometimes	No	Every 2 hours of work
21	Female	Occasionally(1)	Never(0)	Occasionally(1)	Often/always(2)	Often/always(2)	Occasionally(1)	Often/always(2)	Often/always(2)	Never(0)	Occasionally(1)	Occasionally(1)	Never(0)	Never(0)	Occasionally(1)	Never(0)	Occasionally(1)	Moderately intense(1)	Not applicable[N/A]	Not applicable[N/A]	Moderately intense(1)	Moderately intense(1)	Moderately intense(1)	Moderately intense(1)	Moderately intense(1)	Not applicable[N/A]	Highly intense (2)	Moderately intense(1)	Not applicable[N/A]	Not applicable[N/A]	Moderately intense(1)	Not applicable[N/A]	Moderately intense(1)	6-10 hours	5	Tablet/iPad, Smartphone	Academic/Study, Entertainment (Movies, Games, etc.), Social Media	No	Using screen filters, Adjusting screen brightness, Blue light filter glasses		No	Hypermetropia/ far sightedness		No	My face is just at the level of the computer screen/other VDT devices	Equal to 1/2 of your arm length	Sometimes	No	Every 2 hours of work
19	Female	Often/always(2)	Never(0)	Never(0)	Occasionally(1)	Occasionally(1)	Never(0)	Never(0)	Occasionally(1)	Occasionally(1)	Occasionally(1)	Occasionally(1)	Never(0)	Occasionally(1)	Never(0)	Occasionally(1)	Often/always(2)	Not applicable[N/A]	Not applicable[N/A]	Not applicable[N/A]	Not applicable[N/A]	Not applicable[N/A]	Not applicable[N/A]	Not applicable[N/A]	Moderately intense(1)	Moderately intense(1)	Moderately intense(1)	Not applicable[N/A]	Not applicable[N/A]	Not applicable[N/A]	Not applicable[N/A]	Moderately intense(1)	Highly intense (2)	6-10 hours	7	Desktop/Laptop, Smartphone	Academic/Study, Entertainment (Movies, Games, etc.), Social Media, Work/Professional	No	Adjusting screen brightness	-	No	Myopia/ near sightedness		No	My face is not at the level of the computer screen/other VDT devices	Less than 1/2 of your arm length	Sometimes	No	Every 2 hours of work
20	Female	Occasionally(1)	Occasionally(1)	Never(0)	Never(0)	Occasionally(1)	Never(0)	Never(0)	Never(0)	Occasionally(1)	Occasionally(1)	Never(0)	Never(0)	Never(0)	Never(0)	Never(0)	Never(0)	Moderately intense(1)	Not applicable[N/A]	Moderately intense(1)	Moderately intense(1)	Moderately intense(1)	Not applicable[N/A]	Not applicable[N/A]	Not applicable[N/A]	Moderately intense(1)	Not applicable[N/A]	Not applicable[N/A]	Not applicable[N/A]	Not applicable[N/A]	Not applicable[N/A]	Not applicable[N/A]	Not applicable[N/A]	2-6 hours	4	Tablet/iPad, Smartphone	Academic/Study, Entertainment (Movies, Games, etc.), Social Media	No	Adjusting screen brightness, Taking regular breaks, Blue light filter glasses	No	No	Myopia/ near sightedness	No	No	My face is just at the level of the computer screen/other VDT devices	Equal to 1/2 of your arm length	Sometimes	Yes	Every 60 minutes of work
21	Female	Occasionally(1)	Occasionally(1)	Occasionally(1)	Never(0)	Never(0)	Never(0)	Never(0)	Never(0)	Never(0)	Never(0)	Never(0)	Never(0)	Never(0)	Never(0)	Never(0)	Never(0)	Moderately intense(1)	Moderately intense(1)	Not applicable[N/A]	Not applicable[N/A]	Not applicable[N/A]	Not applicable[N/A]	Not applicable[N/A]	Not applicable[N/A]	Not applicable[N/A]	Not applicable[N/A]	Not applicable[N/A]	Not applicable[N/A]	Not applicable[N/A]	Not applicable[N/A]	Not applicable[N/A]	Highly intense (2)	6-10 hours	3	Tablet/iPad, Smartphone	Entertainment (Movies, Games, etc.), Social Media	No	Adjusting screen brightness, Taking regular breaks, Blue light filter glasses	Aspirin	Prefer not to say	Myopia/ near sightedness		No	My face is just at the level of the computer screen/other VDT devices	Less than 1/2 of your arm length	Sometimes	No	More than every 2 hours
21	Female	Occasionally(1)	Occasionally(1)	Occasionally(1)	Occasionally(1)	Occasionally(1)	Never(0)	Occasionally(1)	Occasionally(1)	Never(0)	Never(0)	Occasionally(1)	Occasionally(1)	Never(0)	Never(0)	Occasionally(1)	Often/always(2)	Moderately intense(1)	Moderately intense(1)	Highly intense (2)	Moderately intense(1)	Moderately intense(1)	Not applicable[N/A]	Moderately intense(1)	Moderately intense(1)	Not applicable[N/A]	Not applicable[N/A]	Moderately intense(1)	Moderately intense(1)	Not applicable[N/A]	Not applicable[N/A]	Moderately intense(1)	Highly intense (2)	2-6 hours	7	Smartphone	Academic/Study, Entertainment (Movies, Games, etc.), Social Media, Work/Professional	Yes	Adjusting screen brightness, Taking regular breaks		No	I don’t know		No	My face is just at the level of the computer screen/other VDT devices	Equal to 1/2 of your arm length	Sometimes	No	Every 60 minutes of work
20	Male	Occasionally(1)	Never(0)	Never(0)	Never(0)	Never(0)	Never(0)	Never(0)	Never(0)	Never(0)	Occasionally(1)	Occasionally(1)	Never(0)	Occasionally(1)	Never(0)	Never(0)	Often/always(2)	Not applicable[N/A]	Not applicable[N/A]	Not applicable[N/A]	Not applicable[N/A]	Not applicable[N/A]	Not applicable[N/A]	Not applicable[N/A]	Not applicable[N/A]	Not applicable[N/A]	Not applicable[N/A]	Moderately intense(1)	Not applicable[N/A]	Moderately intense(1)	Moderately intense(1)	Not applicable[N/A]	Highly intense (2)	2-6 hours	7	Desktop/Laptop, Smartphone	Academic/Study, Entertainment (Movies, Games, etc.), Social Media	No	Adjusting screen brightness, Blue light filter glasses	Nil	No	Myopia/ near sightedness	No	No	My face is just at the level of the computer screen/other VDT devices	Greater than 1/2 of your arm length	Never	No	Every 60 minutes of work
19	Male	Occasionally(1)	Occasionally(1)	Occasionally(1)	Occasionally(1)	Occasionally(1)	Occasionally(1)	Occasionally(1)	Occasionally(1)	Occasionally(1)	Occasionally(1)	Occasionally(1)	Occasionally(1)	Occasionally(1)	Occasionally(1)	Occasionally(1)	Occasionally(1)	Moderately intense(1)	Moderately intense(1)	Moderately intense(1)	Moderately intense(1)	Moderately intense(1)	Moderately intense(1)	Moderately intense(1)	Moderately intense(1)	Moderately intense(1)	Moderately intense(1)	Moderately intense(1)	Moderately intense(1)	Moderately intense(1)	Moderately intense(1)	Moderately intense(1)	Moderately intense(1)	More than 10 hours	7	Tablet/iPad, Smartphone	Academic/Study, Entertainment (Movies, Games, etc.), Social Media	Yes	Using screen filters, Adjusting screen brightness, Blue light filter glasses		No	Hypermetropia/ far sightedness			My face is just at the level of the computer screen/other VDT devices	Less than 1/2 of your arm length	Sometimes	No	More than every 2 hours
20	Male	Occasionally(1)	Never(0)	Never(0)	Never(0)	Never(0)	Never(0)	Never(0)	Occasionally(1)	Never(0)	Occasionally(1)	Never(0)	Never(0)	Never(0)	Never(0)	Never(0)	Never(0)	Moderately intense(1)	Not applicable[N/A]	Not applicable[N/A]	Not applicable[N/A]	Not applicable[N/A]	Not applicable[N/A]	Not applicable[N/A]	Moderately intense(1)	Not applicable[N/A]	Moderately intense(1)	Not applicable[N/A]	Not applicable[N/A]	Not applicable[N/A]	Not applicable[N/A]	Not applicable[N/A]	Not applicable[N/A]	2-6 hours	6	Tablet/iPad, Smartphone	Academic/Study, Social Media	Yes	Using screen filters, Adjusting screen brightness, Taking regular breaks, Blue light filter glasses		No	No refractive error		No	My face is just at the level of the computer screen/other VDT devices	Greater than 1/2 of your arm length	Never	No	Every 20 minutes of work
20	Male	Occasionally(1)	Often/always(2)	Often/always(2)	Occasionally(1)	Often/always(2)	Occasionally(1)	Occasionally(1)	Occasionally(1)	Occasionally(1)	Often/always(2)	Occasionally(1)	Never(0)	Never(0)	Often/always(2)	Occasionally(1)	Never(0)	Moderately intense(1)	Highly intense (2)	Highly intense (2)	Moderately intense(1)	Highly intense (2)	Moderately intense(1)	Highly intense (2)	Moderately intense(1)	Not applicable[N/A]	Highly intense (2)	Not applicable[N/A]	Not applicable[N/A]	Not applicable[N/A]	Highly intense (2)	Moderately intense(1)	Moderately intense(1)	2-6 hours	7	Tablet/iPad, Smartphone, E-book	Academic/Study, Entertainment (Movies, Games, etc.), Social Media, Work/Professional	Yes	Using screen filters, Adjusting screen brightness, Using artificial tears or eye drops, Blue light filter glasses	Refresh drops for dry eyes. Olopatadine before for the same	No	Myopia/ near sightedness	No	No	My face is not at the level of the computer screen/other VDT devices	Equal to 1/2 of your arm length	Sometimes	No	Every 2 hours of work
21	Female	Occasionally(1)	Occasionally(1)	Often/always(2)	Occasionally(1)	Occasionally(1)	Occasionally(1)	Never(0)	Never(0)	Never(0)	Occasionally(1)	Never(0)	Never(0)	Often/always(2)	Occasionally(1)	Occasionally(1)	Never(0)	Moderately intense(1)	Moderately intense(1)	Moderately intense(1)	Not applicable[N/A]	Moderately intense(1)	Not applicable[N/A]	Not applicable[N/A]	Not applicable[N/A]	Not applicable[N/A]	Moderately intense(1)	Not applicable[N/A]	Not applicable[N/A]	Highly intense (2)	Not applicable[N/A]	Moderately intense(1)	Not applicable[N/A]	6-10 hours	7	Tablet/iPad, Smartphone	Academic/Study, Entertainment (Movies, Games, etc.), Social Media	No	Adjusting screen brightness, Blue light filter glasses	-	No	Myopia/ near sightedness	-	No	My face is not at the level of the computer screen/other VDT devices	Equal to 1/2 of your arm length	Never	No	Every 60 minutes of work
20	Female	Occasionally(1)	Occasionally(1)	Occasionally(1)	Occasionally(1)	Occasionally(1)	Never(0)	Never(0)	Occasionally(1)	Never(0)	Never(0)	Never(0)	Never(0)	Never(0)	Never(0)	Occasionally(1)	Often/always(2)	Moderately intense(1)	Moderately intense(1)	Not applicable[N/A]	Not applicable[N/A]	Not applicable[N/A]	Not applicable[N/A]	Not applicable[N/A]	Moderately intense(1)	Not applicable[N/A]	Not applicable[N/A]	Not applicable[N/A]	Not applicable[N/A]	Not applicable[N/A]	Not applicable[N/A]	Moderately intense(1)	Highly intense (2)	2-6 hours	1	Tablet/iPad, Smartphone	Academic/Study	Yes	Taking regular breaks	Nil	No	Myopia/ near sightedness	Nil	No	My face is just at the level of the computer screen/other VDT devices	Equal to 1/2 of your arm length	Never	No	Every 20 minutes of work
21	Female	Occasionally(1)	Occasionally(1)	Occasionally(1)	Occasionally(1)	Occasionally(1)	Occasionally(1)	Occasionally(1)	Occasionally(1)	Occasionally(1)	Occasionally(1)	Occasionally(1)	Never(0)	Occasionally(1)	Occasionally(1)	Occasionally(1)	Occasionally(1)	Moderately intense(1)	Moderately intense(1)	Highly intense (2)	Highly intense (2)	Highly intense (2)	Highly intense (2)	Moderately intense(1)	Moderately intense(1)	Moderately intense(1)	Highly intense (2)	Highly intense (2)	Highly intense (2)	Highly intense (2)	Moderately intense(1)	Moderately intense(1)	Not applicable[N/A]	2-6 hours	7	Tablet/iPad, Smartphone	Academic/Study, Social Media	No	Using screen filters	.	No	Astigmatism, I refuse to say	.	No	My face is just at the level of the computer screen/other VDT devices	Less than 1/2 of your arm length	Always	Yes	Every 20 minutes of work
21	Male	Occasionally(1)	Occasionally(1)	Never(0)	Never(0)	Never(0)	Never(0)	Occasionally(1)	Occasionally(1)	Never(0)	Never(0)	Occasionally(1)	Never(0)	Never(0)	Never(0)	Never(0)	Often/always(2)	Highly intense (2)	Highly intense (2)	Not applicable[N/A]	Not applicable[N/A]	Moderately intense(1)	Not applicable[N/A]	Not applicable[N/A]	Not applicable[N/A]	Not applicable[N/A]	Not applicable[N/A]	Highly intense (2)	Not applicable[N/A]	Not applicable[N/A]	Not applicable[N/A]	Not applicable[N/A]	Highly intense (2)	More than 10 hours	3	Desktop/Laptop, Tablet/iPad, Smartphone	Academic/Study, Entertainment (Movies, Games, etc.), Social Media, Work/Professional	No	Using screen filters, Adjusting screen brightness, Blue light filter glasses		Prefer not to say	Hypermetropia/ far sightedness		No	My face is not at the level of the computer screen/other VDT devices	Equal to 1/2 of your arm length	Sometimes	No	More than every 2 hours
19	Male	Never(0)	Occasionally(1)	Occasionally(1)	Occasionally(1)	Never(0)	Never(0)	Never(0)	Never(0)	Never(0)	Often/always(2)	Never(0)	Never(0)	Never(0)	Occasionally(1)	Never(0)	Never(0)	Not applicable[N/A]	Not applicable[N/A]	Not applicable[N/A]	Not applicable[N/A]	Not applicable[N/A]	Not applicable[N/A]	Not applicable[N/A]	Not applicable[N/A]	Not applicable[N/A]	Moderately intense(1)	Moderately intense(1)	Not applicable[N/A]	Not applicable[N/A]	Moderately intense(1)	Not applicable[N/A]	Not applicable[N/A]	6-10 hours	3	Tablet/iPad, Smartphone	Academic/Study, Entertainment (Movies, Games, etc.), Social Media, Work/Professional	Yes	Blue light filter glasses		No	Myopia/ near sightedness		No	My face is just at the level of the computer screen/other VDT devices	Equal to 1/2 of your arm length	Sometimes	No	More than every 2 hours
20	Female	Never(0)	Occasionally(1)	Occasionally(1)	Occasionally(1)	Occasionally(1)	Never(0)	Never(0)	Occasionally(1)	Occasionally(1)	Never(0)	Never(0)	Never(0)	Never(0)	Occasionally(1)	Never(0)	Occasionally(1)	Not applicable[N/A]	Moderately intense(1)	Moderately intense(1)	Not applicable[N/A]	Moderately intense(1)	Not applicable[N/A]	Not applicable[N/A]	Moderately intense(1)	Not applicable[N/A]	Not applicable[N/A]	Not applicable[N/A]	Not applicable[N/A]	Not applicable[N/A]	Moderately intense(1)	Not applicable[N/A]	Moderately intense(1)	6-10 hours	7	Tablet/iPad	Academic/Study, Entertainment (Movies, Games, etc.), Social Media	No	Adjusting screen brightness, Taking regular breaks, Blue light filter glasses, Maintaining a good distance from the screen	No	No	No refractive error	No	No	My face is just at the level of the computer screen/other VDT devices	Equal to 1/2 of your arm length	Sometimes	No	More than every 2 hours
21	Female	Occasionally(1)	Never(0)	Never(0)	Never(0)	Never(0)	Occasionally(1)	Never(0)	Occasionally(1)	Never(0)	Never(0)	Never(0)	Never(0)	Never(0)	Never(0)	Never(0)	Never(0)	Not applicable[N/A]	Not applicable[N/A]	Not applicable[N/A]	Not applicable[N/A]	Not applicable[N/A]	Moderately intense(1)	Not applicable[N/A]	Moderately intense(1)	Not applicable[N/A]	Not applicable[N/A]	Not applicable[N/A]	Not applicable[N/A]	Not applicable[N/A]	Not applicable[N/A]	Not applicable[N/A]	Not applicable[N/A]	2-6 hours	7	Smartphone	Academic/Study, Social Media	No	Using screen filters, Adjusting screen brightness	No	No	No refractive error	No	No	My face is not at the level of the computer screen/other VDT devices	Greater than 1/2 of your arm length	Sometimes	No	Every 20 minutes of work
21	Male	Never(0)	Occasionally(1)	Never(0)	Never(0)	Never(0)	Never(0)	Never(0)	Never(0)	Never(0)	Never(0)	Occasionally(1)	Occasionally(1)	Never(0)	Often/always(2)	Often/always(2)	Occasionally(1)	Not applicable[N/A]	Not applicable[N/A]	Not applicable[N/A]	Not applicable[N/A]	Not applicable[N/A]	Not applicable[N/A]	Not applicable[N/A]	Not applicable[N/A]	Not applicable[N/A]	Not applicable[N/A]	Highly intense (2)	Not applicable[N/A]	Highly intense (2)	Not applicable[N/A]	Not applicable[N/A]	Highly intense (2)	6-10 hours	4	Tablet/iPad, Smartphone	Entertainment (Movies, Games, etc.), Social Media	No	Using screen filters, Adjusting screen brightness		No	No refractive error		No	My face is just at the level of the computer screen/other VDT devices	Greater than 1/2 of your arm length	Sometimes	No	Every 20 minutes of work
20	Female	Never(0)	Occasionally(1)	Occasionally(1)	Occasionally(1)	Occasionally(1)	Never(0)	Never(0)	Occasionally(1)	Never(0)	Occasionally(1)	Never(0)	Never(0)	Never(0)	Never(0)	Occasionally(1)	Occasionally(1)	Not applicable[N/A]	Moderately intense(1)	Moderately intense(1)	Moderately intense(1)	Moderately intense(1)	Not applicable[N/A]	Not applicable[N/A]	Moderately intense(1)	Not applicable[N/A]	Moderately intense(1)	Not applicable[N/A]	Not applicable[N/A]	Not applicable[N/A]	Not applicable[N/A]	Moderately intense(1)	Moderately intense(1)	6-10 hours	7	Tablet/iPad, Smartphone, E-book	Academic/Study, Entertainment (Movies, Games, etc.), Social Media, Work/Professional	Yes	Adjusting screen brightness, Taking regular breaks	No.	No	Astigmatism	No	No	My face is just at the level of the computer screen/other VDT devices	Less than 1/2 of your arm length	Sometimes	Yes	More than every 2 hours
20	Female	Often/always(2)	Never(0)	Never(0)	Occasionally(1)	Never(0)	Never(0)	Never(0)	Never(0)	Never(0)	Never(0)	Never(0)	Never(0)	Never(0)	Occasionally(1)	Occasionally(1)	Never(0)	Highly intense (2)	Not applicable[N/A]	Not applicable[N/A]	Moderately intense(1)	Not applicable[N/A]	Not applicable[N/A]	Not applicable[N/A]	Not applicable[N/A]	Not applicable[N/A]	Moderately intense(1)	Not applicable[N/A]	Not applicable[N/A]	Not applicable[N/A]	Moderately intense(1)	Moderately intense(1)	Not applicable[N/A]	6-10 hours	7	Tablet/iPad, Smartphone	Academic/Study, Social Media	Yes	Using screen filters, Blue light filter glasses	no	No	No refractive error		No	My face is just at the level of the computer screen/other VDT devices	Equal to 1/2 of your arm length	Always	No	Every 60 minutes of work
20	Female	Never(0)	Occasionally(1)	Occasionally(1)	Never(0)	Never(0)	Never(0)	Never(0)	Never(0)	Occasionally(1)	Never(0)	Never(0)	Never(0)	Never(0)	Never(0)	Never(0)	Never(0)	Not applicable[N/A]	Moderately intense(1)	Moderately intense(1)	Not applicable[N/A]	Not applicable[N/A]	Not applicable[N/A]	Not applicable[N/A]	Not applicable[N/A]	Moderately intense(1)	Not applicable[N/A]	Not applicable[N/A]	Not applicable[N/A]	Not applicable[N/A]	Not applicable[N/A]	Not applicable[N/A]	Not applicable[N/A]	6-10 hours	7	Desktop/Laptop, Tablet/iPad, Smartphone	Academic/Study, Entertainment (Movies, Games, etc.), Work/Professional	No	None	Nil	No	No refractive error	Nil	No	My face is just at the level of the computer screen/other VDT devices	Greater than 1/2 of your arm length	Never	No	More than every 2 hours
20	Female	Often/always(2)	Occasionally(1)	Occasionally(1)	Occasionally(1)	Never(0)	Never(0)	Occasionally(1)	Occasionally(1)	Occasionally(1)	Occasionally(1)	Occasionally(1)	Never(0)	Occasionally(1)	Occasionally(1)	Occasionally(1)	Occasionally(1)	Moderately intense(1)	Not applicable[N/A]	Not applicable[N/A]	Not applicable[N/A]	Not applicable[N/A]	Not applicable[N/A]	Moderately intense(1)	Moderately intense(1)	Moderately intense(1)	Not applicable[N/A]	Moderately intense(1)	Not applicable[N/A]	Moderately intense(1)	Not applicable[N/A]	Moderately intense(1)	Moderately intense(1)	2-6 hours	2	Tablet/iPad, Smartphone	Academic/Study, Entertainment (Movies, Games, etc.), Social Media	Yes	Adjusting screen brightness, Taking regular breaks, Blue light filter glasses		No	Myopia/ near sightedness		No	My face is not at the level of the computer screen/other VDT devices	Greater than 1/2 of your arm length	Sometimes	Yes	Every 60 minutes of work
20	Female	Occasionally(1)	Occasionally(1)	Never(0)	Never(0)	Occasionally(1)	Occasionally(1)	Never(0)	Occasionally(1)	Occasionally(1)	Never(0)	Often/always(2)	Occasionally(1)	Never(0)	Never(0)	Often/always(2)	Occasionally(1)	Moderately intense(1)	Moderately intense(1)	Not applicable[N/A]	Not applicable[N/A]	Moderately intense(1)	Moderately intense(1)	Not applicable[N/A]	Moderately intense(1)	Moderately intense(1)	Not applicable[N/A]	Moderately intense(1)	Moderately intense(1)	Not applicable[N/A]	Not applicable[N/A]	Moderately intense(1)	Moderately intense(1)	6-10 hours	7	Tablet/iPad, Smartphone	Academic/Study, Entertainment (Movies, Games, etc.), Social Media, Work/Professional	Yes	Using screen filters, Adjusting screen brightness, Blue light filter glasses	Nil	No	Astigmatism	Devuation in axis	No	My face is not at the level of the computer screen/other VDT devices	Greater than 1/2 of your arm length	Sometimes	Yes	More than every 2 hours
22	Female	Never(0)	Never(0)	Never(0)	Never(0)	Never(0)	Never(0)	Never(0)	Never(0)	Never(0)	Never(0)	Never(0)	Never(0)	Never(0)	Never(0)	Never(0)	Never(0)	Not applicable[N/A]	Not applicable[N/A]	Not applicable[N/A]	Not applicable[N/A]	Not applicable[N/A]	Not applicable[N/A]	Not applicable[N/A]	Not applicable[N/A]	Not applicable[N/A]	Not applicable[N/A]	Not applicable[N/A]	Not applicable[N/A]	Not applicable[N/A]	Not applicable[N/A]	Not applicable[N/A]	Not applicable[N/A]	6-10 hours	4	Tablet/iPad, Smartphone	Academic/Study, Entertainment (Movies, Games, etc.)	Yes	None	No	No	No refractive error	No	No	My face is not at the level of the computer screen/other VDT devices	Less than 1/2 of your arm length	Sometimes	No	Every 2 hours of work
21	Female	Occasionally(1)	Never(0)	Never(0)	Never(0)	Occasionally(1)	Occasionally(1)	Never(0)	Never(0)	Never(0)	Never(0)	Never(0)	Never(0)	Never(0)	Never(0)	Never(0)	Occasionally(1)	Moderately intense(1)	Not applicable[N/A]	Not applicable[N/A]	Not applicable[N/A]	Not applicable[N/A]	Not applicable[N/A]	Not applicable[N/A]	Not applicable[N/A]	Not applicable[N/A]	Not applicable[N/A]	Not applicable[N/A]	Not applicable[N/A]	Not applicable[N/A]	Not applicable[N/A]	Not applicable[N/A]	Not applicable[N/A]	6-10 hours	6	Tablet/iPad, Smartphone	Academic/Study, Entertainment (Movies, Games, etc.), Social Media, Work/Professional	Yes	Using screen filters, Adjusting screen brightness, Taking regular breaks, Blue light filter glasses		Yes	Myopia/ near sightedness		No	My face is not at the level of the computer screen/other VDT devices	Equal to 1/2 of your arm length	Never	No	Every 60 minutes of work
20	Female	Occasionally(1)	Often/always(2)	Occasionally(1)	Occasionally(1)	Occasionally(1)	Often/always(2)	Often/always(2)	Often/always(2)	Often/always(2)	Never(0)	Never(0)	Never(0)	Often/always(2)	Often/always(2)	Often/always(2)	Often/always(2)	Moderately intense(1)	Moderately intense(1)	Moderately intense(1)	Moderately intense(1)	Moderately intense(1)	Moderately intense(1)	Moderately intense(1)	Moderately intense(1)	Moderately intense(1)	Moderately intense(1)	Moderately intense(1)	Moderately intense(1)	Moderately intense(1)	Moderately intense(1)	Moderately intense(1)	Moderately intense(1)	2-6 hours	6	Smartphone	Academic/Study, Entertainment (Movies, Games, etc.), Social Media	No	Using screen filters, Adjusting screen brightness, Taking regular breaks		No	No refractive error, I don’t know		No	My face is not at the level of the computer screen/other VDT devices	Less than 1/2 of your arm length	Sometimes	No	Every 60 minutes of work
20	Female	Occasionally(1)	Occasionally(1)	Never(0)	Never(0)	Occasionally(1)	Never(0)	Never(0)	Occasionally(1)	Never(0)	Occasionally(1)	Never(0)	Never(0)	Never(0)	Never(0)	Never(0)	Often/always(2)	Moderately intense(1)	Moderately intense(1)	Not applicable[N/A]	Not applicable[N/A]	Moderately intense(1)	Not applicable[N/A]	Not applicable[N/A]	Moderately intense(1)	Not applicable[N/A]	Not applicable[N/A]	Not applicable[N/A]	Not applicable[N/A]	Not applicable[N/A]	Not applicable[N/A]	Not applicable[N/A]	Moderately intense(1)	6-10 hours	6	Tablet/iPad, Smartphone	Academic/Study, Entertainment (Movies, Games, etc.), Social Media	Yes	Using screen filters, Adjusting screen brightness, Taking regular breaks	No	No	Myopia/ near sightedness	No	No	My face is just at the level of the computer screen/other VDT devices	Equal to 1/2 of your arm length	Never	No	More than every 2 hours
20	Female	Occasionally(1)	Occasionally(1)	Occasionally(1)	Occasionally(1)	Often/always(2)	Often/always(2)	Never(0)	Occasionally(1)	Often/always(2)	Often/always(2)	Often/always(2)	Occasionally(1)	Often/always(2)	Occasionally(1)	Often/always(2)	Often/always(2)	Not applicable[N/A]	Moderately intense(1)	Not applicable[N/A]	Not applicable[N/A]	Highly intense (2)	Highly intense (2)	Not applicable[N/A]	Moderately intense(1)	Highly intense (2)	Highly intense (2)	Moderately intense(1)	Not applicable[N/A]	Moderately intense(1)	Moderately intense(1)	Highly intense (2)	Highly intense (2)	6-10 hours	7	Tablet/iPad, Smartphone	Academic/Study, Entertainment (Movies, Games, etc.), Social Media	No	Taking regular breaks	Nil	No	Myopia/ near sightedness	Nil	No	My face is just at the level of the computer screen/other VDT devices	Equal to 1/2 of your arm length	Sometimes	No	Every 60 minutes of work
21	Male	Occasionally(1)	Occasionally(1)	Occasionally(1)	Occasionally(1)	Occasionally(1)	Occasionally(1)	Occasionally(1)	Occasionally(1)	Occasionally(1)	Occasionally(1)	Never(0)	Never(0)	Never(0)	Never(0)	Occasionally(1)	Occasionally(1)	Not applicable[N/A]	Not applicable[N/A]	Not applicable[N/A]	Not applicable[N/A]	Not applicable[N/A]	Moderately intense(1)	Moderately intense(1)	Moderately intense(1)	Moderately intense(1)	Moderately intense(1)	Not applicable[N/A]	Not applicable[N/A]	Not applicable[N/A]	Not applicable[N/A]	Not applicable[N/A]	Highly intense (2)	2-6 hours	6	Tablet/iPad, Smartphone	Academic/Study, Entertainment (Movies, Games, etc.), Social Media	No	Using screen filters, Adjusting screen brightness, Taking regular breaks, Using artificial tears or eye drops, Blue light filter glasses	No	No	Myopia/ near sightedness		No	My face is not at the level of the computer screen/other VDT devices	Equal to 1/2 of your arm length	Sometimes	No	Every 60 minutes of work
20	Female	Occasionally(1)	Occasionally(1)	Often/always(2)	Occasionally(1)	Often/always(2)	Never(0)	Never(0)	Occasionally(1)	Never(0)	Occasionally(1)	Occasionally(1)	Never(0)	Never(0)	Occasionally(1)	Occasionally(1)	Often/always(2)	Moderately intense(1)	Not applicable[N/A]	Highly intense (2)	Moderately intense(1)	Highly intense (2)	Not applicable[N/A]	Not applicable[N/A]	Highly intense (2)	Not applicable[N/A]	Moderately intense(1)	Not applicable[N/A]	Not applicable[N/A]	Not applicable[N/A]	Moderately intense(1)	Not applicable[N/A]	Highly intense (2)	6-10 hours	7	Tablet/iPad, Smartphone, E-book	Academic/Study, Entertainment (Movies, Games, etc.), Social Media, Work/Professional	No	Taking regular breaks		No	No refractive error			My face is just at the level of the computer screen/other VDT devices	Greater than 1/2 of your arm length	Never	No	Every 60 minutes of work
20	Male	Occasionally(1)	Occasionally(1)	Never(0)	Never(0)	Never(0)	Never(0)	Never(0)	Never(0)	Never(0)	Occasionally(1)	Occasionally(1)	Never(0)	Occasionally(1)	Never(0)	Never(0)	Never(0)	Moderately intense(1)	Not applicable[N/A]	Not applicable[N/A]	Not applicable[N/A]	Not applicable[N/A]	Not applicable[N/A]	Not applicable[N/A]	Not applicable[N/A]	Not applicable[N/A]	Not applicable[N/A]	Moderately intense(1)	Not applicable[N/A]	Not applicable[N/A]	Not applicable[N/A]	Not applicable[N/A]	Not applicable[N/A]	More than 10 hours	7	Desktop/Laptop, Tablet/iPad, Smartphone	Academic/Study, Entertainment (Movies, Games, etc.), Social Media, Work/Professional	No	Adjusting screen brightness, Blue light filter glasses	No	No	Myopia/ near sightedness	No	No	My face is not at the level of the computer screen/other VDT devices	Equal to 1/2 of your arm length	Never	No	Every 20 minutes of work
20	Male	Occasionally(1)	Occasionally(1)	Never(0)	Never(0)	Occasionally(1)	Never(0)	Never(0)	Never(0)	Never(0)	Never(0)	Occasionally(1)	Never(0)	Never(0)	Never(0)	Never(0)	Occasionally(1)	Moderately intense(1)	Not applicable[N/A]	Not applicable[N/A]	Not applicable[N/A]	Not applicable[N/A]	Not applicable[N/A]	Not applicable[N/A]	Not applicable[N/A]	Not applicable[N/A]	Not applicable[N/A]	Not applicable[N/A]	Not applicable[N/A]	Not applicable[N/A]	Not applicable[N/A]	Not applicable[N/A]	Not applicable[N/A]	2-6 hours	7	Tablet/iPad, Smartphone	Academic/Study, Entertainment (Movies, Games, etc.), Social Media, Work/Professional	Yes	Adjusting screen brightness, Taking regular breaks, Blue light filter glasses	Yes for gastritis occasionally	No	Myopia/ near sightedness		No	My face is not at the level of the computer screen/other VDT devices	Equal to 1/2 of your arm length	Never	No	Every 20 minutes of work
21	Male	Never(0)	Occasionally(1)	Never(0)	Occasionally(1)	Never(0)	Occasionally(1)	Occasionally(1)	Occasionally(1)	Occasionally(1)	Occasionally(1)	Occasionally(1)	Never(0)	Never(0)	Never(0)	Never(0)	Never(0)	Not applicable[N/A]	Moderately intense(1)	Moderately intense(1)	Moderately intense(1)	Moderately intense(1)	Not applicable[N/A]	Not applicable[N/A]	Not applicable[N/A]	Not applicable[N/A]	Moderately intense(1)	Moderately intense(1)	Not applicable[N/A]	Not applicable[N/A]	Not applicable[N/A]	Not applicable[N/A]	Not applicable[N/A]	6-10 hours	7	Smartphone	Academic/Study, Entertainment (Movies, Games, etc.), Social Media, Work/Professional	Yes	Adjusting screen brightness, Taking regular breaks	.	No	I don’t know	.	No	My face is just at the level of the computer screen/other VDT devices	Equal to 1/2 of your arm length	Sometimes	No	Every 20 minutes of work
20	Male	Occasionally(1)	Occasionally(1)	Occasionally(1)	Never(0)	Occasionally(1)	Never(0)	Occasionally(1)	Never(0)	Never(0)	Occasionally(1)	Occasionally(1)	Never(0)	Never(0)	Never(0)	Never(0)	Occasionally(1)	Moderately intense(1)	Moderately intense(1)	Moderately intense(1)	Not applicable[N/A]	Moderately intense(1)	Not applicable[N/A]	Moderately intense(1)	Not applicable[N/A]	Not applicable[N/A]	Moderately intense(1)	Moderately intense(1)	Not applicable[N/A]	Not applicable[N/A]	Not applicable[N/A]	Not applicable[N/A]	Moderately intense(1)	2-6 hours	5	Desktop/Laptop, Tablet/iPad, Smartphone	Academic/Study, Entertainment (Movies, Games, etc.)	Yes	Using screen filters, Adjusting screen brightness, Taking regular breaks, Blue light filter glasses		No	No refractive error		No	My face is just at the level of the computer screen/other VDT devices	Equal to 1/2 of your arm length	Never	Yes	Every 20 minutes of work
19	Female	Occasionally(1)	Occasionally(1)	Never(0)	Occasionally(1)	Never(0)	Never(0)	Never(0)	Never(0)	Never(0)	Never(0)	Never(0)	Never(0)	Never(0)	Never(0)	Occasionally(1)	Occasionally(1)	Moderately intense(1)	Moderately intense(1)	Not applicable[N/A]	Moderately intense(1)	Not applicable[N/A]	Not applicable[N/A]	Not applicable[N/A]	Not applicable[N/A]	Not applicable[N/A]	Not applicable[N/A]	Not applicable[N/A]	Not applicable[N/A]	Not applicable[N/A]	Not applicable[N/A]	Moderately intense(1)	Highly intense (2)	2-6 hours	1	Smartphone	Academic/Study, Social Media	Yes	Adjusting screen brightness, Taking regular breaks	No	No	Myopia/ near sightedness	No	No	My face is just at the level of the computer screen/other VDT devices	Equal to 1/2 of your arm length	Never	Yes	Every 20 minutes of work
19	Male	Occasionally(1)	Occasionally(1)	Occasionally(1)	Never(0)	Never(0)	Occasionally(1)	Never(0)	Never(0)	Never(0)	Never(0)	Never(0)	Never(0)	Never(0)	Never(0)	Never(0)	Never(0)	Not applicable[N/A]	Not applicable[N/A]	Not applicable[N/A]	Not applicable[N/A]	Not applicable[N/A]	Not applicable[N/A]	Not applicable[N/A]	Not applicable[N/A]	Not applicable[N/A]	Not applicable[N/A]	Not applicable[N/A]	Not applicable[N/A]	Not applicable[N/A]	Not applicable[N/A]	Not applicable[N/A]	Not applicable[N/A]	2-6 hours	7	Desktop/Laptop, Smartphone, Gaming consoles	Entertainment (Movies, Games, etc.)	No	Adjusting screen brightness, Blue light filter glasses	No	No	Myopia/ near sightedness	No	No	My face is just at the level of the computer screen/other VDT devices	Less than 1/2 of your arm length	Never	No	More than every 2 hours
20	Male	Occasionally(1)	Occasionally(1)	Never(0)	Never(0)	Occasionally(1)	Never(0)	Never(0)	Occasionally(1)	Never(0)	Often/always(2)	Occasionally(1)	Never(0)	Occasionally(1)	Never(0)	Often/always(2)	Occasionally(1)	Moderately intense(1)	Moderately intense(1)	Not applicable[N/A]	Not applicable[N/A]	Moderately intense(1)	Moderately intense(1)	Moderately intense(1)	Moderately intense(1)	Not applicable[N/A]	Moderately intense(1)	Not applicable[N/A]	Not applicable[N/A]	Highly intense (2)	Not applicable[N/A]	Highly intense (2)	Highly intense (2)	2-6 hours	7	Tablet/iPad, Smartphone	Academic/Study, Entertainment (Movies, Games, etc.), Social Media, Work/Professional	Yes	Using screen filters, Adjusting screen brightness, Taking regular breaks, Blue light filter glasses		No	Myopia/ near sightedness		No	My face is not at the level of the computer screen/other VDT devices	Greater than 1/2 of your arm length	Never	No	Every 60 minutes of work
20	Male	Never(0)	Never(0)	Never(0)	Never(0)	Never(0)	Never(0)	Never(0)	Never(0)	Never(0)	Never(0)	Never(0)	Never(0)	Never(0)	Never(0)	Never(0)	Never(0)	Not applicable[N/A]	Not applicable[N/A]	Not applicable[N/A]	Not applicable[N/A]	Not applicable[N/A]	Not applicable[N/A]	Not applicable[N/A]	Not applicable[N/A]	Not applicable[N/A]	Not applicable[N/A]	Not applicable[N/A]	Not applicable[N/A]	Not applicable[N/A]	Not applicable[N/A]	Not applicable[N/A]	Not applicable[N/A]	2-6 hours	7	Tablet/iPad, Smartphone	Academic/Study, Entertainment (Movies, Games, etc.), Social Media	Yes	None		No	Myopia/ near sightedness		No	My face is not at the level of the computer screen/other VDT devices	Equal to 1/2 of your arm length	Sometimes	No	Every 60 minutes of work
20	Female	Occasionally(1)	Occasionally(1)	Occasionally(1)	Never(0)	Occasionally(1)	Often/always(2)	Occasionally(1)	Often/always(2)	Occasionally(1)	Often/always(2)	Often/always(2)	Never(0)	Occasionally(1)	Never(0)	Occasionally(1)	Occasionally(1)	Moderately intense(1)	Moderately intense(1)	Moderately intense(1)	Not applicable[N/A]	Moderately intense(1)	Highly intense (2)	Moderately intense(1)	Moderately intense(1)	Not applicable[N/A]	Highly intense (2)	Moderately intense(1)	Not applicable[N/A]	Moderately intense(1)	Not applicable[N/A]	Moderately intense(1)	Moderately intense(1)	6-10 hours	7	Tablet/iPad, Smartphone	Academic/Study, Entertainment (Movies, Games, etc.), Social Media	No	Using screen filters, Adjusting screen brightness, Using artificial tears or eye drops, Blue light filter glasses		No	Myopia/ near sightedness, Astigmatism		No	My face is not at the level of the computer screen/other VDT devices	Equal to 1/2 of your arm length	Sometimes	No	Every 60 minutes of work
21	Female	Occasionally(1)	Often/always(2)	Never(0)	Never(0)	Never(0)	Occasionally(1)	Never(0)	Occasionally(1)	Occasionally(1)	Never(0)	Occasionally(1)	Never(0)	Occasionally(1)	Occasionally(1)	Never(0)	Often/always(2)	Moderately intense(1)	Not applicable[N/A]	Not applicable[N/A]	Not applicable[N/A]	Not applicable[N/A]	Not applicable[N/A]	Not applicable[N/A]	Moderately intense(1)	Not applicable[N/A]	Not applicable[N/A]	Moderately intense(1)	Not applicable[N/A]	Not applicable[N/A]	Moderately intense(1)	Not applicable[N/A]	Moderately intense(1)	6-10 hours	7	Tablet/iPad, Smartphone	Academic/Study, Entertainment (Movies, Games, etc.), Social Media	Yes	Using screen filters, Adjusting screen brightness	no	No	Myopia/ near sightedness	no	No	My face is not at the level of the computer screen/other VDT devices	Equal to 1/2 of your arm length	Sometimes	Yes	Every 60 minutes of work
21	Male	Occasionally(1)	Occasionally(1)	Occasionally(1)	Occasionally(1)	Often/always(2)	Often/always(2)	Occasionally(1)	Occasionally(1)	Never(0)	Never(0)	Occasionally(1)	Occasionally(1)	Occasionally(1)	Never(0)	Often/always(2)	Never(0)	Moderately intense(1)	Moderately intense(1)	Moderately intense(1)	Moderately intense(1)	Highly intense (2)	Highly intense (2)	Moderately intense(1)	Moderately intense(1)	Highly intense (2)	Moderately intense(1)	Highly intense (2)	Moderately intense(1)	Highly intense (2)	Moderately intense(1)	Highly intense (2)	Not applicable[N/A]	2-6 hours	7	Desktop/Laptop, Smartphone	Academic/Study, Entertainment (Movies, Games, etc.), Social Media, Work/Professional	No	Using screen filters, Adjusting screen brightness, Taking regular breaks, Blue light filter glasses	Nil	Yes	No refractive error	Nil	No	My face is not at the level of the computer screen/other VDT devices	Less than 1/2 of your arm length	Sometimes	No	Every 60 minutes of work
20	Male	Never(0)	Never(0)	Never(0)	Never(0)	Occasionally(1)	Never(0)	Occasionally(1)	Occasionally(1)	Occasionally(1)	Never(0)	Never(0)	Never(0)	Never(0)	Never(0)	Never(0)	Occasionally(1)	Not applicable[N/A]	Not applicable[N/A]	Not applicable[N/A]	Not applicable[N/A]	Moderately intense(1)	Not applicable[N/A]	Moderately intense(1)	Moderately intense(1)	Moderately intense(1)	Not applicable[N/A]	Not applicable[N/A]	Not applicable[N/A]	Not applicable[N/A]	Not applicable[N/A]	Not applicable[N/A]	Moderately intense(1)	2-6 hours	6	Smartphone	Academic/Study, Entertainment (Movies, Games, etc.)	No	Adjusting screen brightness, Blue light filter glasses	No	Prefer not to say	Hypermetropia/ far sightedness	No		My face is not at the level of the computer screen/other VDT devices	Less than 1/2 of your arm length	Sometimes	No	More than every 2 hours
20	Male	Never(0)	Occasionally(1)	Never(0)	Never(0)	Occasionally(1)	Often/always(2)	Occasionally(1)	Occasionally(1)	Occasionally(1)	Occasionally(1)	Occasionally(1)	Never(0)	Occasionally(1)	Never(0)	Occasionally(1)	Occasionally(1)	Not applicable[N/A]	Moderately intense(1)	Not applicable[N/A]	Not applicable[N/A]	Moderately intense(1)	Moderately intense(1)	Moderately intense(1)	Moderately intense(1)	Moderately intense(1)	Not applicable[N/A]	Not applicable[N/A]	Not applicable[N/A]	Not applicable[N/A]	Not applicable[N/A]	Not applicable[N/A]	Moderately intense(1)	6-10 hours	6	Desktop/Laptop, Smartphone	Academic/Study, Entertainment (Movies, Games, etc.), Social Media	Yes	Adjusting screen brightness, Taking regular breaks		No	No refractive error		No	My face is not at the level of the computer screen/other VDT devices	Equal to 1/2 of your arm length	Sometimes	No	Every 60 minutes of work
21	Male	Occasionally(1)	Occasionally(1)	Never(0)	Never(0)	Never(0)	Occasionally(1)	Never(0)	Occasionally(1)	Never(0)	Never(0)	Never(0)	Never(0)	Never(0)	Never(0)	Occasionally(1)	Occasionally(1)	Not applicable[N/A]	Not applicable[N/A]	Not applicable[N/A]	Not applicable[N/A]	Not applicable[N/A]	Not applicable[N/A]	Not applicable[N/A]	Moderately intense(1)	Not applicable[N/A]	Not applicable[N/A]	Not applicable[N/A]	Not applicable[N/A]	Not applicable[N/A]	Not applicable[N/A]	Moderately intense(1)	Highly intense (2)	6-10 hours	7	Smartphone	Academic/Study, Entertainment (Movies, Games, etc.), Social Media	No	Using screen filters, Adjusting screen brightness	no	No	I don’t know	No	No	My face is just at the level of the computer screen/other VDT devices	Less than 1/2 of your arm length	Never	No	More than every 2 hours
21	Female	Occasionally(1)	Occasionally(1)	Never(0)	Never(0)	Occasionally(1)	Never(0)	Never(0)	Occasionally(1)	Never(0)	Never(0)	Never(0)	Never(0)	Never(0)	Never(0)	Never(0)	Occasionally(1)	Not applicable[N/A]	Not applicable[N/A]	Not applicable[N/A]	Not applicable[N/A]	Not applicable[N/A]	Not applicable[N/A]	Not applicable[N/A]	Moderately intense(1)	Not applicable[N/A]	Not applicable[N/A]	Not applicable[N/A]	Not applicable[N/A]	Not applicable[N/A]	Not applicable[N/A]	Not applicable[N/A]	Not applicable[N/A]	More than 10 hours	7	Tablet/iPad, Smartphone	Academic/Study, Entertainment (Movies, Games, etc.), Social Media	Yes	Using screen filters, Adjusting screen brightness, Taking regular breaks, Blue light filter glasses	No	No	Myopia/ near sightedness, Astigmatism	No	No	My face is just at the level of the computer screen/other VDT devices	Equal to 1/2 of your arm length	Never	No	Every 20 minutes of work
20	Female	Occasionally(1)	Occasionally(1)	Occasionally(1)	Never(0)	Never(0)	Never(0)	Never(0)	Never(0)	Never(0)	Never(0)	Occasionally(1)	Never(0)	Never(0)	Never(0)	Occasionally(1)	Never(0)	Moderately intense(1)	Moderately intense(1)	Moderately intense(1)	Not applicable[N/A]	Not applicable[N/A]	Not applicable[N/A]	Not applicable[N/A]	Not applicable[N/A]	Not applicable[N/A]	Not applicable[N/A]	Moderately intense(1)	Not applicable[N/A]	Not applicable[N/A]	Not applicable[N/A]	Moderately intense(1)	Not applicable[N/A]	2-6 hours	7	Desktop/Laptop, Smartphone	Academic/Study, Entertainment (Movies, Games, etc.), Social Media, Work/Professional	Yes	Using screen filters, Adjusting screen brightness, Blue light filter glasses		No	Hypermetropia/ far sightedness		No	My face is not at the level of the computer screen/other VDT devices	Less than 1/2 of your arm length	Sometimes	No	More than every 2 hours
20	Female	Occasionally(1)	Occasionally(1)	Occasionally(1)	Occasionally(1)	Occasionally(1)	Occasionally(1)	Occasionally(1)	Occasionally(1)	Never(0)	Occasionally(1)	Never(0)	Never(0)	Never(0)	Occasionally(1)	Occasionally(1)	Occasionally(1)	Moderately intense(1)	Not applicable[N/A]	Not applicable[N/A]	Not applicable[N/A]	Not applicable[N/A]	Not applicable[N/A]	Not applicable[N/A]	Not applicable[N/A]	Not applicable[N/A]	Not applicable[N/A]	Not applicable[N/A]	Not applicable[N/A]	Not applicable[N/A]	Not applicable[N/A]	Not applicable[N/A]	Moderately intense(1)	More than 10 hours	7	Tablet/iPad, Smartphone	Academic/Study, Entertainment (Movies, Games, etc.), Social Media	Yes	Adjusting screen brightness, Taking regular breaks, Blue light filter glasses	No	No	Myopia/ near sightedness, Astigmatism	-	No	My face is just at the level of the computer screen/other VDT devices	Equal to 1/2 of your arm length	Sometimes	No	Every 60 minutes of work
19	Male	Occasionally(1)	Never(0)	Occasionally(1)	Occasionally(1)	Often/always(2)	Occasionally(1)	Occasionally(1)	Never(0)	Occasionally(1)	Occasionally(1)	Never(0)	Never(0)	Never(0)	Occasionally(1)	Never(0)	Often/always(2)	Moderately intense(1)	Not applicable[N/A]	Moderately intense(1)	Moderately intense(1)	Highly intense (2)	Moderately intense(1)	Moderately intense(1)	Not applicable[N/A]	Moderately intense(1)	Moderately intense(1)	Not applicable[N/A]	Not applicable[N/A]	Not applicable[N/A]	Moderately intense(1)	Not applicable[N/A]	Highly intense (2)	6-10 hours	7	Desktop/Laptop, Smartphone	Academic/Study, Entertainment (Movies, Games, etc.), Social Media, Work/Professional	Yes	Using screen filters, Adjusting screen brightness, Blue light filter glasses		No	No refractive error		No	My face is not at the level of the computer screen/other VDT devices	Greater than 1/2 of your arm length	Sometimes	Yes	Every 60 minutes of work
20	Male	Never(0)	Occasionally(1)	Never(0)	Never(0)	Occasionally(1)	Never(0)	Never(0)	Occasionally(1)	Never(0)	Never(0)	Never(0)	Never(0)	Never(0)	Never(0)	Never(0)	Occasionally(1)	Not applicable[N/A]	Moderately intense(1)	Not applicable[N/A]	Not applicable[N/A]	Moderately intense(1)	Not applicable[N/A]	Not applicable[N/A]	Moderately intense(1)	Not applicable[N/A]	Not applicable[N/A]	Not applicable[N/A]	Not applicable[N/A]	Not applicable[N/A]	Not applicable[N/A]	Not applicable[N/A]	Not applicable[N/A]	More than 10 hours	7	Desktop/Laptop, Tablet/iPad, Smartphone	Academic/Study, Entertainment (Movies, Games, etc.), Social Media, Work/Professional	Yes	Taking regular breaks	no	Prefer not to say	No refractive error	no	No	My face is just at the level of the computer screen/other VDT devices	Greater than 1/2 of your arm length	Sometimes	No	More than every 2 hours
21	Male	Occasionally(1)	Occasionally(1)	Never(0)	Occasionally(1)	Never(0)	Never(0)	Occasionally(1)	Occasionally(1)	Never(0)	Often/always(2)	Occasionally(1)	Never(0)	Never(0)	Never(0)	Never(0)	Occasionally(1)	Moderately intense(1)	Moderately intense(1)	Not applicable[N/A]	Moderately intense(1)	Not applicable[N/A]	Not applicable[N/A]	Moderately intense(1)	Not applicable[N/A]	Not applicable[N/A]	Highly intense (2)	Moderately intense(1)	Not applicable[N/A]	Not applicable[N/A]	Not applicable[N/A]	Not applicable[N/A]	Highly intense (2)	2-6 hours	7	Tablet/iPad, Smartphone	Academic/Study, Entertainment (Movies, Games, etc.), Social Media	No	Adjusting screen brightness, Taking regular breaks, Using artificial tears or eye drops	NIL	No	No refractive error	NIL	No	My face is not at the level of the computer screen/other VDT devices	Greater than 1/2 of your arm length	Sometimes	No	Every 60 minutes of work
21	Male	Occasionally(1)	Often/always(2)	Occasionally(1)	Never(0)	Occasionally(1)	Occasionally(1)	Never(0)	Occasionally(1)	Never(0)	Occasionally(1)	Often/always(2)	Never(0)	Never(0)	Occasionally(1)	Never(0)	Occasionally(1)	Moderately intense(1)	Highly intense (2)	Moderately intense(1)	Highly intense (2)	Moderately intense(1)	Not applicable[N/A]	Moderately intense(1)	Moderately intense(1)	Highly intense (2)	Moderately intense(1)	Highly intense (2)	Moderately intense(1)	Highly intense (2)	Moderately intense(1)	Highly intense (2)	Moderately intense(1)	More than 10 hours	7	Tablet/iPad, Smartphone	Academic/Study	No	Using screen filters		No	Myopia/ near sightedness		No	My face is not at the level of the computer screen/other VDT devices	Equal to 1/2 of your arm length	Sometimes	No	More than every 2 hours
19	Female	Occasionally(1)	Never(0)	Never(0)	Occasionally(1)	Never(0)	Never(0)	Never(0)	Never(0)	Never(0)	Never(0)	Never(0)	Never(0)	Never(0)	Never(0)	Never(0)	Occasionally(1)	Not applicable[N/A]	Not applicable[N/A]	Not applicable[N/A]	Moderately intense(1)	Not applicable[N/A]	Not applicable[N/A]	Not applicable[N/A]	Not applicable[N/A]	Not applicable[N/A]	Not applicable[N/A]	Not applicable[N/A]	Not applicable[N/A]	Not applicable[N/A]	Not applicable[N/A]	Not applicable[N/A]	Moderately intense(1)	6-10 hours	7	Tablet/iPad, Smartphone	Academic/Study, Entertainment (Movies, Games, etc.)	Yes	Using screen filters, Adjusting screen brightness, Taking regular breaks, Blue light filter glasses		No	Myopia/ near sightedness		No	My face is not at the level of the computer screen/other VDT devices	Equal to 1/2 of your arm length	Sometimes	Yes	Every 20 minutes of work
19	Female	Often/always(2)	Occasionally(1)	Occasionally(1)	Never(0)	Occasionally(1)	Occasionally(1)	Never(0)	Never(0)	Never(0)	Never(0)	Occasionally(1)	Never(0)	Occasionally(1)	Never(0)	Never(0)	Often/always(2)	Highly intense (2)	Not applicable[N/A]	Moderately intense(1)	Not applicable[N/A]	Moderately intense(1)	Not applicable[N/A]	Not applicable[N/A]	Not applicable[N/A]	Not applicable[N/A]	Not applicable[N/A]	Not applicable[N/A]	Not applicable[N/A]	Highly intense (2)	Not applicable[N/A]	Moderately intense(1)	Highly intense (2)	More than 10 hours	7	Desktop/Laptop, Tablet/iPad, Smartphone	Academic/Study, Entertainment (Movies, Games, etc.)	Yes	Adjusting screen brightness, Taking regular breaks, Blue light filter glasses	Nil	No	Hypermetropia/ far sightedness	Nil	No	My face is not at the level of the computer screen/other VDT devices	Equal to 1/2 of your arm length	Never	No	Every 60 minutes of work
18	Female	Occasionally(1)	Occasionally(1)	Never(0)	Never(0)	Occasionally(1)	Never(0)	Occasionally(1)	Never(0)	Never(0)	Occasionally(1)	Occasionally(1)	Never(0)	Never(0)	Never(0)	Often/always(2)	Occasionally(1)	Not applicable[N/A]	Moderately intense(1)	Moderately intense(1)	Not applicable[N/A]	Moderately intense(1)	Not applicable[N/A]	Moderately intense(1)	Not applicable[N/A]	Not applicable[N/A]	Not applicable[N/A]	Moderately intense(1)	Not applicable[N/A]	Not applicable[N/A]	Not applicable[N/A]	Moderately intense(1)	Moderately intense(1)	More than 10 hours	7	Smartphone	Academic/Study	No	Blue light filter glasses	No	No	Myopia/ near sightedness	No	No	My face is just at the level of the computer screen/other VDT devices	Equal to 1/2 of your arm length	Sometimes	No	Every 60 minutes of work
20	Female	Occasionally(1)	Never(0)	Never(0)	Never(0)	Occasionally(1)	Never(0)	Never(0)	Never(0)	Never(0)	Never(0)	Never(0)	Never(0)	Never(0)	Never(0)	Never(0)	Never(0)	Moderately intense(1)	Not applicable[N/A]	Not applicable[N/A]	Not applicable[N/A]	Not applicable[N/A]	Not applicable[N/A]	Not applicable[N/A]	Not applicable[N/A]	Not applicable[N/A]	Not applicable[N/A]	Not applicable[N/A]	Not applicable[N/A]	Not applicable[N/A]	Not applicable[N/A]	Not applicable[N/A]	Not applicable[N/A]	6-10 hours	7	Smartphone	Academic/Study, Entertainment (Movies, Games, etc.), Social Media, Work/Professional	Yes	Using screen filters, Adjusting screen brightness, Taking regular breaks	No	No	No refractive error	No	No	My face is not at the level of the computer screen/other VDT devices	Equal to 1/2 of your arm length	Never	Yes	Every 60 minutes of work
19	Female	Often/always(2)	Occasionally(1)	Occasionally(1)	Occasionally(1)	Often/always(2)	Never(0)	Occasionally(1)	Often/always(2)	Often/always(2)	Often/always(2)	Often/always(2)	Never(0)	Occasionally(1)	Often/always(2)	Often/always(2)	Often/always(2)	Highly intense (2)	Moderately intense(1)	Not applicable[N/A]	Moderately intense(1)	Highly intense (2)	Not applicable[N/A]	Moderately intense(1)	Highly intense (2)	Highly intense (2)	Highly intense (2)	Highly intense (2)	Not applicable[N/A]	Moderately intense(1)	Highly intense (2)	Highly intense (2)	Highly intense (2)	6-10 hours	7	Tablet/iPad, Smartphone	Academic/Study, Entertainment (Movies, Games, etc.), Social Media	No	None		No	Myopia/ near sightedness		No	My face is not at the level of the computer screen/other VDT devices	Equal to 1/2 of your arm length	Never	No	Every 2 hours of work
19	Female	Never(0)	Never(0)	Never(0)	Never(0)	Never(0)	Never(0)	Never(0)	Never(0)	Never(0)	Never(0)	Never(0)	Never(0)	Never(0)	Never(0)	Never(0)	Never(0)	Not applicable[N/A]	Moderately intense(1)	Moderately intense(1)	Highly intense (2)	Moderately intense(1)	Moderately intense(1)	Highly intense (2)	Moderately intense(1)	Highly intense (2)	Highly intense (2)	Highly intense (2)	Highly intense (2)	Moderately intense(1)	Moderately intense(1)	Moderately intense(1)	Moderately intense(1)	6-10 hours	2	Tablet/iPad, Smartphone	Academic/Study, Entertainment (Movies, Games, etc.), Social Media	No	Using screen filters, Adjusting screen brightness, Taking regular breaks		No	I don’t know		No	My face is just at the level of the computer screen/other VDT devices	Equal to 1/2 of your arm length	Always	No	Every 20 minutes of work
19	Female	Often/always(2)	Occasionally(1)	Occasionally(1)	Never(0)	Never(0)	Often/always(2)	Never(0)	Never(0)	Never(0)	Never(0)	Never(0)	Never(0)	Never(0)	Occasionally(1)	Never(0)	Occasionally(1)	Highly intense (2)	Not applicable[N/A]	Moderately intense(1)	Not applicable[N/A]	Not applicable[N/A]	Moderately intense(1)	Not applicable[N/A]	Not applicable[N/A]	Not applicable[N/A]	Not applicable[N/A]	Not applicable[N/A]	Not applicable[N/A]	Not applicable[N/A]	Moderately intense(1)	Not applicable[N/A]	Not applicable[N/A]	6-10 hours	7	Desktop/Laptop, Smartphone	Academic/Study, Entertainment (Movies, Games, etc.), Social Media, Work/Professional	Yes	Using screen filters, Adjusting screen brightness		No	No refractive error		No	My face is not at the level of the computer screen/other VDT devices	Less than 1/2 of your arm length	Sometimes	No	Every 60 minutes of work
19	Male	Never(0)	Occasionally(1)	Never(0)	Never(0)	Never(0)	Never(0)	Never(0)	Never(0)	Never(0)	Never(0)	Never(0)	Never(0)	Never(0)	Never(0)	Never(0)	Never(0)	Not applicable[N/A]	Not applicable[N/A]	Not applicable[N/A]	Not applicable[N/A]	Not applicable[N/A]	Not applicable[N/A]	Not applicable[N/A]	Not applicable[N/A]	Not applicable[N/A]	Not applicable[N/A]	Not applicable[N/A]	Not applicable[N/A]	Not applicable[N/A]	Not applicable[N/A]	Not applicable[N/A]	Not applicable[N/A]	6-10 hours	7	Tablet/iPad, Smartphone	Academic/Study, Entertainment (Movies, Games, etc.), Social Media	Yes	Adjusting screen brightness, Taking regular breaks, Blue light filter glasses	no	No	Myopia/ near sightedness	no	No	My face is not at the level of the computer screen/other VDT devices	Less than 1/2 of your arm length	Sometimes	No	Every 60 minutes of work
19	Female	Occasionally(1)	Never(0)	Occasionally(1)	Occasionally(1)	Never(0)	Never(0)	Never(0)	Occasionally(1)	Occasionally(1)	Occasionally(1)	Never(0)	Never(0)	Never(0)	Never(0)	Never(0)	Occasionally(1)	Moderately intense(1)	Not applicable[N/A]	Not applicable[N/A]	Moderately intense(1)	Not applicable[N/A]	Not applicable[N/A]	Not applicable[N/A]	Moderately intense(1)	Moderately intense(1)	Not applicable[N/A]	Not applicable[N/A]	Not applicable[N/A]	Not applicable[N/A]	Not applicable[N/A]	Not applicable[N/A]	Moderately intense(1)	6-10 hours	7	Smartphone	Academic/Study, Entertainment (Movies, Games, etc.), Social Media, Work/Professional	No	Adjusting screen brightness, Blue light filter glasses	.	No	Myopia/ near sightedness	.	No	My face is not at the level of the computer screen/other VDT devices	Equal to 1/2 of your arm length	Sometimes	No	Every 2 hours of work
19	Female	Often/always(2)	Often/always(2)	Often/always(2)	Often/always(2)	Often/always(2)	Often/always(2)	Never(0)	Often/always(2)	Often/always(2)	Often/always(2)	Often/always(2)	Never(0)	Never(0)	Never(0)	Occasionally(1)	Often/always(2)	Highly intense (2)	Highly intense (2)	Moderately intense(1)	Moderately intense(1)	Moderately intense(1)	Moderately intense(1)	Not applicable[N/A]	Moderately intense(1)	Moderately intense(1)	Moderately intense(1)	Not applicable[N/A]	Not applicable[N/A]	Moderately intense(1)	Moderately intense(1)	Moderately intense(1)	Highly intense (2)	6-10 hours	7	Desktop/Laptop, Tablet/iPad, Smartphone, Gaming consoles	Academic/Study, Entertainment (Movies, Games, etc.), Social Media, Work/Professional	No	Adjusting screen brightness		No	No refractive error		No	My face is just at the level of the computer screen/other VDT devices	Equal to 1/2 of your arm length	Sometimes	No	Every 20 minutes of work
21	Female	Occasionally(1)	Occasionally(1)	Occasionally(1)	Never(0)	Occasionally(1)	Occasionally(1)	Occasionally(1)	Occasionally(1)	Never(0)	Occasionally(1)	Occasionally(1)	Never(0)	Never(0)	Occasionally(1)	Never(0)	Occasionally(1)	Moderately intense(1)	Moderately intense(1)	Moderately intense(1)	Not applicable[N/A]	Moderately intense(1)	Moderately intense(1)	Moderately intense(1)	Moderately intense(1)	Not applicable[N/A]	Moderately intense(1)	Moderately intense(1)	Not applicable[N/A]	Not applicable[N/A]	Moderately intense(1)	Not applicable[N/A]	Moderately intense(1)	2-6 hours	4	Desktop/Laptop, Tablet/iPad, Smartphone	Academic/Study, Entertainment (Movies, Games, etc.), Social Media, Work/Professional	Yes	Adjusting screen brightness, Taking regular breaks, Using artificial tears or eye drops	No	No	No refractive error	No	No	My face is not at the level of the computer screen/other VDT devices	Less than 1/2 of your arm length	Sometimes	No	Every 20 minutes of work
18	Female	Occasionally(1)	Occasionally(1)	Occasionally(1)	Often/always(2)	Occasionally(1)	Occasionally(1)	Occasionally(1)	Often/always(2)	Occasionally(1)	Occasionally(1)	Occasionally(1)	Occasionally(1)	Occasionally(1)	Occasionally(1)	Occasionally(1)	Occasionally(1)	Moderately intense(1)	Moderately intense(1)	Moderately intense(1)	Highly intense (2)	Moderately intense(1)	Moderately intense(1)	Moderately intense(1)	Highly intense (2)	Highly intense (2)	Moderately intense(1)	Moderately intense(1)	Moderately intense(1)	Moderately intense(1)	Moderately intense(1)	Moderately intense(1)	Moderately intense(1)	2-6 hours	7	Tablet/iPad, Smartphone	Academic/Study, Entertainment (Movies, Games, etc.), Social Media	No	Blue light filter glasses	No	No	Myopia/ near sightedness	No	No	My face is just at the level of the computer screen/other VDT devices	Equal to 1/2 of your arm length	Sometimes	No	Every 60 minutes of work
19	Female	Occasionally(1)	Never(0)	Occasionally(1)	Never(0)	Occasionally(1)	Often/always(2)	Never(0)	Never(0)	Occasionally(1)	Occasionally(1)	Occasionally(1)	Occasionally(1)	Occasionally(1)	Often/always(2)	Never(0)	Occasionally(1)	Moderately intense(1)	Not applicable[N/A]	Moderately intense(1)	Not applicable[N/A]	Not applicable[N/A]	Moderately intense(1)	Not applicable[N/A]	Not applicable[N/A]	Highly intense (2)	Not applicable[N/A]	Moderately intense(1)	Not applicable[N/A]	Not applicable[N/A]	Highly intense (2)	Moderately intense(1)	Moderately intense(1)	6-10 hours	7	Tablet/iPad, Smartphone	Academic/Study, Entertainment (Movies, Games, etc.), Social Media, Work/Professional	No	None	No	No	Myopia/ near sightedness, Astigmatism	No	No	My face is not at the level of the computer screen/other VDT devices	Less than 1/2 of your arm length	Sometimes	No	Every 60 minutes of work
19	Female	Never(0)	Occasionally(1)	Occasionally(1)	Never(0)	Never(0)	Never(0)	Never(0)	Never(0)	Never(0)	Never(0)	Occasionally(1)	Never(0)	Never(0)	Never(0)	Never(0)	Never(0)	Moderately intense(1)	Not applicable[N/A]	Moderately intense(1)	Not applicable[N/A]	Not applicable[N/A]	Not applicable[N/A]	Not applicable[N/A]	Not applicable[N/A]	Not applicable[N/A]	Not applicable[N/A]	Moderately intense(1)	Not applicable[N/A]	Not applicable[N/A]	Not applicable[N/A]	Not applicable[N/A]	Not applicable[N/A]	More than 10 hours	7	Tablet/iPad, Smartphone	Academic/Study, Entertainment (Movies, Games, etc.), Social Media	No	Adjusting screen brightness, Taking regular breaks		No	No refractive error	No	No	My face is not at the level of the computer screen/other VDT devices	Equal to 1/2 of your arm length	Never	No	Every 60 minutes of work
20	Male	Never(0)	Occasionally(1)	Occasionally(1)	Occasionally(1)	Never(0)	Occasionally(1)	Never(0)	Never(0)	Never(0)	Occasionally(1)	Never(0)	Never(0)	Occasionally(1)	Occasionally(1)	Never(0)	Never(0)	Not applicable[N/A]	Moderately intense(1)	Moderately intense(1)	Moderately intense(1)	Moderately intense(1)	Moderately intense(1)	Not applicable[N/A]	Not applicable[N/A]	Not applicable[N/A]	Not applicable[N/A]	Not applicable[N/A]	Not applicable[N/A]	Moderately intense(1)	Not applicable[N/A]	Not applicable[N/A]	Moderately intense(1)	2-6 hours	7	Desktop/Laptop, Tablet/iPad, Smartphone	Academic/Study, Entertainment (Movies, Games, etc.), Social Media	Yes	Using screen filters, Adjusting screen brightness, Taking regular breaks		No	Myopia/ near sightedness		No	My face is not at the level of the computer screen/other VDT devices	Less than 1/2 of your arm length	Never	Yes	Every 60 minutes of work
20	Female	Occasionally(1)	Occasionally(1)	Never(0)	Never(0)	Occasionally(1)	Occasionally(1)	Never(0)	Occasionally(1)	Never(0)	Never(0)	Occasionally(1)	Never(0)	Occasionally(1)	Often/always(2)	Occasionally(1)	Occasionally(1)	Not applicable[N/A]	Moderately intense(1)	Not applicable[N/A]	Not applicable[N/A]	Moderately intense(1)	Moderately intense(1)	Moderately intense(1)	Moderately intense(1)	Not applicable[N/A]	Moderately intense(1)	Moderately intense(1)	Not applicable[N/A]	Moderately intense(1)	Moderately intense(1)	Moderately intense(1)	Moderately intense(1)	6-10 hours	3	Tablet/iPad, Smartphone	Academic/Study, Entertainment (Movies, Games, etc.), Social Media	No	Using screen filters, Adjusting screen brightness, Taking regular breaks	Nil	No	Hypermetropia/ far sightedness	Nil	No	My face is not at the level of the computer screen/other VDT devices	Equal to 1/2 of your arm length	Sometimes	Yes	Every 60 minutes of work
19	Female	Never(0)	Occasionally(1)	Never(0)	Never(0)	Never(0)	Occasionally(1)	Never(0)	Occasionally(1)	Often/always(2)	Often/always(2)	Occasionally(1)	Never(0)	Never(0)	Never(0)	Occasionally(1)	Often/always(2)	Not applicable[N/A]	Moderately intense(1)	Not applicable[N/A]	Not applicable[N/A]	Not applicable[N/A]	Moderately intense(1)	Moderately intense(1)	Highly intense (2)	Highly intense (2)	Highly intense (2)	Not applicable[N/A]	Not applicable[N/A]	Not applicable[N/A]	Not applicable[N/A]	Moderately intense(1)	Highly intense (2)	2-6 hours	7	Tablet/iPad	Academic/Study	No	Adjusting screen brightness, Taking regular breaks		No	Hypermetropia/ far sightedness		No	My face is not at the level of the computer screen/other VDT devices	Greater than 1/2 of your arm length	Always	No	Every 60 minutes of work
20	Female	Occasionally(1)	Often/always(2)	Occasionally(1)	Occasionally(1)	Occasionally(1)	Never(0)	Never(0)	Never(0)	Never(0)	Occasionally(1)	Occasionally(1)	Never(0)	Occasionally(1)	Never(0)	Occasionally(1)	Occasionally(1)	Moderately intense(1)	Moderately intense(1)	Moderately intense(1)	Not applicable[N/A]	Not applicable[N/A]	Not applicable[N/A]	Not applicable[N/A]	Not applicable[N/A]	Not applicable[N/A]	Not applicable[N/A]	Moderately intense(1)	Not applicable[N/A]	Moderately intense(1)	Not applicable[N/A]	Moderately intense(1)	Moderately intense(1)	6-10 hours	7	Tablet/iPad, Smartphone	Academic/Study, Entertainment (Movies, Games, etc.), Social Media, Work/Professional	No	Adjusting screen brightness, Blue light filter glasses		No	Myopia/ near sightedness		No	My face is just at the level of the computer screen/other VDT devices	Less than 1/2 of your arm length	Sometimes	No	Every 2 hours of work
19	Female	Occasionally(1)	Never(0)	Never(0)	Never(0)	Never(0)	Never(0)	Never(0)	Never(0)	Never(0)	Never(0)	Never(0)	Never(0)	Never(0)	Never(0)	Never(0)	Occasionally(1)	Moderately intense(1)	Not applicable[N/A]	Not applicable[N/A]	Not applicable[N/A]	Not applicable[N/A]	Not applicable[N/A]	Not applicable[N/A]	Not applicable[N/A]	Not applicable[N/A]	Not applicable[N/A]	Not applicable[N/A]	Not applicable[N/A]	Not applicable[N/A]	Not applicable[N/A]	Not applicable[N/A]	Moderately intense(1)	6-10 hours	7	Tablet/iPad, Smartphone	Academic/Study, Entertainment (Movies, Games, etc.), Social Media	No	Adjusting screen brightness, Taking regular breaks		No	No refractive error		No	My face is just at the level of the computer screen/other VDT devices	Equal to 1/2 of your arm length	Never	No	Every 60 minutes of work
20	Female	Never(0)	Never(0)	Never(0)	Never(0)	Never(0)	Never(0)	Never(0)	Never(0)	Never(0)	Never(0)	Occasionally(1)	Never(0)	Never(0)	Never(0)	Never(0)	Never(0)	Moderately intense(1)	Highly intense (2)	Moderately intense(1)	Moderately intense(1)	Moderately intense(1)	Moderately intense(1)	Moderately intense(1)	Highly intense (2)	Highly intense (2)	Moderately intense(1)	Highly intense (2)	Moderately intense(1)	Highly intense (2)	Highly intense (2)	Moderately intense(1)	Moderately intense(1)	6-10 hours	7	Tablet/iPad, Smartphone, E-book	Academic/Study, Entertainment (Movies, Games, etc.), Social Media	Yes	Using screen filters, Adjusting screen brightness, Taking regular breaks, Blue light filter glasses		No	Myopia/ near sightedness		No	My face is not at the level of the computer screen/other VDT devices	Equal to 1/2 of your arm length	Sometimes	Yes	Every 60 minutes of work
19	Female	Often/always(2)	Often/always(2)	Often/always(2)	Often/always(2)	Often/always(2)	Occasionally(1)	Occasionally(1)	Often/always(2)	Often/always(2)	Often/always(2)	Often/always(2)	Often/always(2)	Often/always(2)	Occasionally(1)	Occasionally(1)	Often/always(2)	Highly intense (2)	Highly intense (2)	Highly intense (2)	Highly intense (2)	Highly intense (2)	Not applicable[N/A]	Not applicable[N/A]	Highly intense (2)	Moderately intense(1)	Moderately intense(1)	Moderately intense(1)	Moderately intense(1)	Not applicable[N/A]	Not applicable[N/A]	Not applicable[N/A]	Highly intense (2)	6-10 hours	7	Desktop/Laptop, Tablet/iPad, Smartphone	Academic/Study, Entertainment (Movies, Games, etc.), Social Media	Yes	Adjusting screen brightness, Taking regular breaks, Blue light filter glasses		No	No refractive error		No	My face is not at the level of the computer screen/other VDT devices	Greater than 1/2 of your arm length	Sometimes	No	Every 20 minutes of work
19	Female	Never(0)	Never(0)	Never(0)	Never(0)	Never(0)	Never(0)	Never(0)	Never(0)	Occasionally(1)	Occasionally(1)	Never(0)	Never(0)	Never(0)	Never(0)	Never(0)	Never(0)	Not applicable[N/A]	Not applicable[N/A]	Not applicable[N/A]	Not applicable[N/A]	Not applicable[N/A]	Not applicable[N/A]	Not applicable[N/A]	Not applicable[N/A]	Moderately intense(1)	Moderately intense(1)	Not applicable[N/A]	Not applicable[N/A]	Not applicable[N/A]	Not applicable[N/A]	Not applicable[N/A]	Not applicable[N/A]	6-10 hours	7	Smartphone	Academic/Study, Entertainment (Movies, Games, etc.)	Yes	Adjusting screen brightness, Blue light filter glasses	Nil	No	Myopia/ near sightedness	No	No	My face is not at the level of the computer screen/other VDT devices	Equal to 1/2 of your arm length	Never	Yes	Every 20 minutes of work
19	Female	Occasionally(1)	Occasionally(1)	Never(0)	Never(0)	Never(0)	Never(0)	Occasionally(1)	Never(0)	Never(0)	Never(0)	Never(0)	Never(0)	Never(0)	Never(0)	Never(0)	Occasionally(1)	Moderately intense(1)	Moderately intense(1)	Not applicable[N/A]	Not applicable[N/A]	Not applicable[N/A]	Not applicable[N/A]	Not applicable[N/A]	Not applicable[N/A]	Not applicable[N/A]	Not applicable[N/A]	Not applicable[N/A]	Not applicable[N/A]	Not applicable[N/A]	Not applicable[N/A]	Not applicable[N/A]	Moderately intense(1)	6-10 hours	5	Tablet/iPad, Smartphone	Academic/Study, Entertainment (Movies, Games, etc.)	No	Adjusting screen brightness, Taking regular breaks, Blue light filter glasses	No	No	Hypermetropia/ far sightedness	No	No	My face is not at the level of the computer screen/other VDT devices	Less than 1/2 of your arm length	Sometimes	Yes	Every 20 minutes of work
21	Female	Occasionally(1)	Often/always(2)	Never(0)	Never(0)	Often/always(2)	Never(0)	Occasionally(1)	Never(0)	Never(0)	Never(0)	Never(0)	Never(0)	Occasionally(1)	Never(0)	Occasionally(1)	Never(0)	Not applicable[N/A]	Moderately intense(1)	Not applicable[N/A]	Not applicable[N/A]	Moderately intense(1)	Not applicable[N/A]	Moderately intense(1)	Not applicable[N/A]	Not applicable[N/A]	Not applicable[N/A]	Not applicable[N/A]	Not applicable[N/A]	Moderately intense(1)	Not applicable[N/A]	Moderately intense(1)	Not applicable[N/A]	6-10 hours	2	Tablet/iPad, Smartphone	Academic/Study, Entertainment (Movies, Games, etc.), Social Media	Yes	Using screen filters, Adjusting screen brightness, Taking regular breaks, Blue light filter glasses	No	No	Myopia/ near sightedness, Astigmatism	No	No	My face is just at the level of the computer screen/other VDT devices	Equal to 1/2 of your arm length	Never	No	Every 60 minutes of work
19	Female	Occasionally(1)	Never(0)	Never(0)	Never(0)	Never(0)	Never(0)	Never(0)	Never(0)	Never(0)	Occasionally(1)	Never(0)	Never(0)	Occasionally(1)	Never(0)	Never(0)	Never(0)	Not applicable[N/A]	Not applicable[N/A]	Not applicable[N/A]	Not applicable[N/A]	Not applicable[N/A]	Not applicable[N/A]	Not applicable[N/A]	Not applicable[N/A]	Not applicable[N/A]	Not applicable[N/A]	Not applicable[N/A]	Not applicable[N/A]	Not applicable[N/A]	Not applicable[N/A]	Not applicable[N/A]	Not applicable[N/A]	2-6 hours	2	Tablet/iPad	Academic/Study, Entertainment (Movies, Games, etc.), Social Media, Work/Professional	No	Using screen filters, Adjusting screen brightness, Blue light filter glasses	Mo	No	Myopia/ near sightedness	Mo	No	My face is not at the level of the computer screen/other VDT devices	Greater than 1/2 of your arm length	Sometimes	Yes	Every 20 minutes of work
19	Female	Occasionally(1)	Occasionally(1)	Occasionally(1)	Never(0)	Never(0)	Never(0)	Occasionally(1)	Occasionally(1)	Never(0)	Occasionally(1)	Never(0)	Never(0)	Never(0)	Never(0)	Never(0)	Never(0)	Moderately intense(1)	Moderately intense(1)	Moderately intense(1)	Not applicable[N/A]	Not applicable[N/A]	Not applicable[N/A]	Moderately intense(1)	Moderately intense(1)	Not applicable[N/A]	Moderately intense(1)	Not applicable[N/A]	Not applicable[N/A]	Not applicable[N/A]	Not applicable[N/A]	Not applicable[N/A]	Moderately intense(1)	2-6 hours	7	Tablet/iPad, Smartphone	Academic/Study, Entertainment (Movies, Games, etc.), Social Media	Yes	Adjusting screen brightness, Taking regular breaks, Using artificial tears or eye drops		No	Myopia/ near sightedness, Astigmatism		No	My face is just at the level of the computer screen/other VDT devices	Equal to 1/2 of your arm length	Sometimes	No	Every 60 minutes of work
19	Female	Occasionally(1)	Never(0)	Never(0)	Never(0)	Never(0)	Never(0)	Never(0)	Never(0)	Occasionally(1)	Occasionally(1)	Occasionally(1)	Never(0)	Never(0)	Never(0)	Never(0)	Occasionally(1)	Not applicable[N/A]	Not applicable[N/A]	Not applicable[N/A]	Not applicable[N/A]	Not applicable[N/A]	Not applicable[N/A]	Not applicable[N/A]	Not applicable[N/A]	Moderately intense(1)	Moderately intense(1)	Not applicable[N/A]	Not applicable[N/A]	Not applicable[N/A]	Not applicable[N/A]	Not applicable[N/A]	Moderately intense(1)	2-6 hours	5	Tablet/iPad, Smartphone	Academic/Study, Entertainment (Movies, Games, etc.), Social Media, Work/Professional	Yes	Using screen filters, Adjusting screen brightness, Taking regular breaks, Using artificial tears or eye drops, Blue light filter glasses	No	No	No refractive error		No	My face is not at the level of the computer screen/other VDT devices	Greater than 1/2 of your arm length	Sometimes	No	Every 20 minutes of work
19	Female	Occasionally(1)	Never(0)	Never(0)	Never(0)	Occasionally(1)	Never(0)	Never(0)	Never(0)	Never(0)	Occasionally(1)	Never(0)	Never(0)	Occasionally(1)	Occasionally(1)	Never(0)	Occasionally(1)	Moderately intense(1)	Moderately intense(1)	Not applicable[N/A]	Not applicable[N/A]	Not applicable[N/A]	Not applicable[N/A]	Not applicable[N/A]	Moderately intense(1)	Not applicable[N/A]	Not applicable[N/A]	Not applicable[N/A]	Not applicable[N/A]	Moderately intense(1)	Moderately intense(1)	Not applicable[N/A]	Moderately intense(1)	2-6 hours	7	Tablet/iPad, Smartphone	Academic/Study, Entertainment (Movies, Games, etc.), Social Media	Yes	Using screen filters, Adjusting screen brightness, Taking regular breaks	NO	No	No refractive error	NO	No	My face is just at the level of the computer screen/other VDT devices	Equal to 1/2 of your arm length	Sometimes	No	Every 20 minutes of work
19	Female	Occasionally(1)	Occasionally(1)	Occasionally(1)	Never(0)	Occasionally(1)	Often/always(2)	Occasionally(1)	Often/always(2)	Often/always(2)	Often/always(2)	Occasionally(1)	Never(0)	Occasionally(1)	Often/always(2)	Often/always(2)	Often/always(2)	Moderately intense(1)	Moderately intense(1)	Moderately intense(1)	Not applicable[N/A]	Moderately intense(1)	Highly intense (2)	Moderately intense(1)	Highly intense (2)	Moderately intense(1)	Moderately intense(1)	Moderately intense(1)	Not applicable[N/A]	Moderately intense(1)	Highly intense (2)	Moderately intense(1)	Highly intense (2)	6-10 hours	7	Tablet/iPad, Smartphone	Academic/Study, Entertainment (Movies, Games, etc.), Social Media	Yes	Adjusting screen brightness, Using artificial tears or eye drops		No	Myopia/ near sightedness		No	My face is not at the level of the computer screen/other VDT devices	Less than 1/2 of your arm length	Sometimes	No	Every 60 minutes of work
19	Female	Occasionally(1)	Occasionally(1)	Occasionally(1)	Never(0)	Occasionally(1)	Never(0)	Never(0)	Occasionally(1)	Never(0)	Occasionally(1)	Never(0)	Never(0)	Never(0)	Never(0)	Occasionally(1)	Occasionally(1)	Moderately intense(1)	Highly intense (2)	Moderately intense(1)	Not applicable[N/A]	Moderately intense(1)	Not applicable[N/A]	Not applicable[N/A]	Highly intense (2)	Not applicable[N/A]	Not applicable[N/A]	Not applicable[N/A]	Not applicable[N/A]	Not applicable[N/A]	Not applicable[N/A]	Not applicable[N/A]	Highly intense (2)	2-6 hours	7	Tablet/iPad, Smartphone	Academic/Study, Entertainment (Movies, Games, etc.), Social Media	No	Adjusting screen brightness	-	No	No refractive error		No	My face is not at the level of the computer screen/other VDT devices	Equal to 1/2 of your arm length	Never	No	Every 60 minutes of work
19	Female	Never(0)	Never(0)	Never(0)	Never(0)	Never(0)	Never(0)	Never(0)	Never(0)	Never(0)	Never(0)	Never(0)	Never(0)	Never(0)	Never(0)	Occasionally(1)	Occasionally(1)	Not applicable[N/A]	Not applicable[N/A]	Not applicable[N/A]	Not applicable[N/A]	Not applicable[N/A]	Not applicable[N/A]	Not applicable[N/A]	Not applicable[N/A]	Not applicable[N/A]	Not applicable[N/A]	Not applicable[N/A]	Not applicable[N/A]	Not applicable[N/A]	Not applicable[N/A]	Moderately intense(1)	Moderately intense(1)	6-10 hours	7	Tablet/iPad, Smartphone	Academic/Study, Entertainment (Movies, Games, etc.), Social Media	Yes	Using screen filters, Adjusting screen brightness, Blue light filter glasses	No	No	Myopia/ near sightedness	No	No	My face is not at the level of the computer screen/other VDT devices	Equal to 1/2 of your arm length	Never	No	Every 20 minutes of work
20	Female	Never(0)	Never(0)	Occasionally(1)	Never(0)	Never(0)	Often/always(2)	Never(0)	Never(0)	Never(0)	Never(0)	Occasionally(1)	Occasionally(1)	Occasionally(1)	Often/always(2)	Often/always(2)	Often/always(2)	Not applicable[N/A]	Not applicable[N/A]	Moderately intense(1)	Not applicable[N/A]	Not applicable[N/A]	Not applicable[N/A]	Not applicable[N/A]	Not applicable[N/A]	Not applicable[N/A]	Not applicable[N/A]	Moderately intense(1)	Moderately intense(1)	Moderately intense(1)	Moderately intense(1)	Moderately intense(1)	Highly intense (2)	6-10 hours	7	Tablet/iPad, Smartphone	Academic/Study, Entertainment (Movies, Games, etc.), Social Media	Yes	Adjusting screen brightness		No	Myopia/ near sightedness, Astigmatism		No	My face is just at the level of the computer screen/other VDT devices	Equal to 1/2 of your arm length	Never	No	Every 2 hours of work
19	Female	Occasionally(1)	Occasionally(1)	Never(0)	Never(0)	Never(0)	Never(0)	Never(0)	Never(0)	Never(0)	Never(0)	Never(0)	Never(0)	Never(0)	Never(0)	Never(0)	Often/always(2)	Moderately intense(1)	Moderately intense(1)	Not applicable[N/A]	Not applicable[N/A]	Not applicable[N/A]	Not applicable[N/A]	Not applicable[N/A]	Not applicable[N/A]	Not applicable[N/A]	Not applicable[N/A]	Not applicable[N/A]	Not applicable[N/A]	Not applicable[N/A]	Not applicable[N/A]	Not applicable[N/A]	Moderately intense(1)	6-10 hours	7	Tablet/iPad, Smartphone, E-book	Academic/Study, Entertainment (Movies, Games, etc.), Social Media	No	Adjusting screen brightness, Taking regular breaks	Nil	No	Myopia/ near sightedness, Astigmatism	No	No	My face is just at the level of the computer screen/other VDT devices	Less than 1/2 of your arm length	Always	No	Every 20 minutes of work
19	Female	Occasionally(1)	Occasionally(1)	Never(0)	Occasionally(1)	Occasionally(1)	Occasionally(1)	Never(0)	Never(0)	Occasionally(1)	Often/always(2)	Often/always(2)	Occasionally(1)	Occasionally(1)	Occasionally(1)	Occasionally(1)	Occasionally(1)	Moderately intense(1)	Moderately intense(1)	Moderately intense(1)	Moderately intense(1)	Moderately intense(1)	Moderately intense(1)	Moderately intense(1)	Moderately intense(1)	Moderately intense(1)	Highly intense (2)	Highly intense (2)	Moderately intense(1)	Highly intense (2)	Moderately intense(1)	Moderately intense(1)	Moderately intense(1)	6-10 hours	7	Tablet/iPad, Smartphone	Academic/Study, Social Media	No	Adjusting screen brightness, Blue light filter glasses	no	No	Myopia/ near sightedness	no	No	My face is just at the level of the computer screen/other VDT devices	Less than 1/2 of your arm length	Sometimes	No	More than every 2 hours
18	Female	Occasionally(1)	Occasionally(1)	Never(0)	Never(0)	Often/always(2)	Never(0)	Never(0)	Occasionally(1)	Occasionally(1)	Never(0)	Never(0)	Never(0)	Never(0)	Often/always(2)	Occasionally(1)	Occasionally(1)	Moderately intense(1)	Highly intense (2)	Not applicable[N/A]	Not applicable[N/A]	Moderately intense(1)	Not applicable[N/A]	Moderately intense(1)	Not applicable[N/A]	Moderately intense(1)	Not applicable[N/A]	Not applicable[N/A]	Not applicable[N/A]	Not applicable[N/A]	Moderately intense(1)	Not applicable[N/A]	Not applicable[N/A]	6-10 hours	7	Desktop/Laptop, Tablet/iPad	Academic/Study	Yes	Using screen filters, Adjusting screen brightness, Using artificial tears or eye drops		No	No refractive error		No	My face is just at the level of the computer screen/other VDT devices	Equal to 1/2 of your arm length	Never	No	Every 60 minutes of work
19	Female	Often/always(2)	Occasionally(1)	Never(0)	Never(0)	Never(0)	Occasionally(1)	Never(0)	Occasionally(1)	Never(0)	Never(0)	Never(0)	Never(0)	Never(0)	Never(0)	Never(0)	Often/always(2)	Highly intense (2)	Moderately intense(1)	Not applicable[N/A]	Not applicable[N/A]	Not applicable[N/A]	Not applicable[N/A]	Not applicable[N/A]	Not applicable[N/A]	Not applicable[N/A]	Not applicable[N/A]	Not applicable[N/A]	Not applicable[N/A]	Not applicable[N/A]	Not applicable[N/A]	Not applicable[N/A]	Moderately intense(1)	2-6 hours	7	Desktop/Laptop, Tablet/iPad, Smartphone, E-book	Academic/Study, Entertainment (Movies, Games, etc.), Social Media	No	Using screen filters, Adjusting screen brightness, Blue light filter glasses		No	Astigmatism			My face is just at the level of the computer screen/other VDT devices	Equal to 1/2 of your arm length	Never	No	More than every 2 hours
19	Female	Never(0)	Occasionally(1)	Often/always(2)	Occasionally(1)	Never(0)	Never(0)	Never(0)	Occasionally(1)	Never(0)	Never(0)	Never(0)	Never(0)	Never(0)	Occasionally(1)	Never(0)	Often/always(2)	Not applicable[N/A]	Moderately intense(1)	Moderately intense(1)	Moderately intense(1)	Not applicable[N/A]	Not applicable[N/A]	Not applicable[N/A]	Not applicable[N/A]	Not applicable[N/A]	Not applicable[N/A]	Not applicable[N/A]	Not applicable[N/A]	Not applicable[N/A]	Moderately intense(1)	Not applicable[N/A]	Moderately intense(1)	6-10 hours	5	Desktop/Laptop, Tablet/iPad	Academic/Study, Social Media	Yes	Using screen filters, Adjusting screen brightness, Taking regular breaks, Blue light filter glasses	NA	No	Myopia/ near sightedness		No	My face is just at the level of the computer screen/other VDT devices	Greater than 1/2 of your arm length	Sometimes	No	Every 60 minutes of work
19	Female	Never(0)	Never(0)	Never(0)	Never(0)	Never(0)	Never(0)	Never(0)	Never(0)	Never(0)	Never(0)	Occasionally(1)	Never(0)	Never(0)	Never(0)	Never(0)	Never(0)	Not applicable[N/A]	Not applicable[N/A]	Not applicable[N/A]	Not applicable[N/A]	Not applicable[N/A]	Not applicable[N/A]	Not applicable[N/A]	Not applicable[N/A]	Not applicable[N/A]	Not applicable[N/A]	Not applicable[N/A]	Not applicable[N/A]	Not applicable[N/A]	Not applicable[N/A]	Not applicable[N/A]	Not applicable[N/A]	6-10 hours	7	Tablet/iPad, Smartphone	Academic/Study	No	Adjusting screen brightness		No	No refractive error		No	My face is just at the level of the computer screen/other VDT devices	Greater than 1/2 of your arm length	Never	No	Every 60 minutes of work
19	Female	Occasionally(1)	Occasionally(1)	Occasionally(1)	Occasionally(1)	Occasionally(1)	Never(0)	Never(0)	Never(0)	Occasionally(1)	Occasionally(1)	Occasionally(1)	Never(0)	Never(0)	Occasionally(1)	Occasionally(1)	Never(0)	Moderately intense(1)	Moderately intense(1)	Moderately intense(1)	Not applicable[N/A]	Moderately intense(1)	Not applicable[N/A]	Not applicable[N/A]	Not applicable[N/A]	Moderately intense(1)	Moderately intense(1)	Moderately intense(1)	Not applicable[N/A]	Not applicable[N/A]	Moderately intense(1)	Moderately intense(1)	Not applicable[N/A]	2-6 hours	7	Tablet/iPad, Smartphone	Academic/Study, Entertainment (Movies, Games, etc.), Social Media, Work/Professional	Yes	Using screen filters, Adjusting screen brightness, Using artificial tears or eye drops	None	No	Myopia/ near sightedness	None	No	My face is not at the level of the computer screen/other VDT devices	Less than 1/2 of your arm length	Sometimes	No	Every 60 minutes of work
19	Female	Occasionally(1)	Occasionally(1)	Occasionally(1)	Occasionally(1)	Occasionally(1)	Never(0)	Never(0)	Occasionally(1)	Occasionally(1)	Never(0)	Occasionally(1)	Never(0)	Occasionally(1)	Occasionally(1)	Occasionally(1)	Occasionally(1)	Moderately intense(1)	Not applicable[N/A]	Moderately intense(1)	Not applicable[N/A]	Moderately intense(1)	Not applicable[N/A]	Not applicable[N/A]	Moderately intense(1)	Moderately intense(1)	Moderately intense(1)	Moderately intense(1)	Not applicable[N/A]	Moderately intense(1)	Moderately intense(1)	Moderately intense(1)	Moderately intense(1)	2-6 hours	7	Tablet/iPad, Smartphone	Academic/Study, Entertainment (Movies, Games, etc.)	No	Using screen filters, Adjusting screen brightness, Taking regular breaks, Using artificial tears or eye drops, Blue light filter glasses		No	Myopia/ near sightedness		No	My face is not at the level of the computer screen/other VDT devices	Equal to 1/2 of your arm length	Sometimes	No	Every 20 minutes of work
19	Female	Often/always(2)	Never(0)	Occasionally(1)	Occasionally(1)	Never(0)	Never(0)	Never(0)	Never(0)	Never(0)	Often/always(2)	Never(0)	Never(0)	Never(0)	Never(0)	Occasionally(1)	Often/always(2)	Moderately intense(1)	Moderately intense(1)	Moderately intense(1)	Not applicable[N/A]	Not applicable[N/A]	Not applicable[N/A]	Not applicable[N/A]	Not applicable[N/A]	Not applicable[N/A]	Moderately intense(1)	Not applicable[N/A]	Not applicable[N/A]	Not applicable[N/A]	Not applicable[N/A]	Moderately intense(1)	Moderately intense(1)	6-10 hours	4	Tablet/iPad, Smartphone	Academic/Study, Entertainment (Movies, Games, etc.), Social Media	Yes	Adjusting screen brightness, Blue light filter glasses		No	Myopia/ near sightedness		No	My face is just at the level of the computer screen/other VDT devices	Equal to 1/2 of your arm length	Always	No	Every 60 minutes of work
19	Female	Occasionally(1)	Often/always(2)	Never(0)	Never(0)	Occasionally(1)	Never(0)	Never(0)	Occasionally(1)	Never(0)	Never(0)	Never(0)	Never(0)	Occasionally(1)	Occasionally(1)	Occasionally(1)	Occasionally(1)	Moderately intense(1)	Moderately intense(1)	Not applicable[N/A]	Not applicable[N/A]	Moderately intense(1)	Not applicable[N/A]	Not applicable[N/A]	Not applicable[N/A]	Not applicable[N/A]	Not applicable[N/A]	Not applicable[N/A]	Not applicable[N/A]	Moderately intense(1)	Moderately intense(1)	Not applicable[N/A]	Moderately intense(1)	6-10 hours	7	Tablet/iPad, Smartphone	Academic/Study, Entertainment (Movies, Games, etc.), Social Media	No	Adjusting screen brightness, Blue light filter glasses	Nil	No	No refractive error	Nil	No	My face is not at the level of the computer screen/other VDT devices	Equal to 1/2 of your arm length	Never	No	Every 20 minutes of work
19	Female	Often/always(2)	Occasionally(1)	Never(0)	Never(0)	Never(0)	Never(0)	Never(0)	Never(0)	Never(0)	Occasionally(1)	Occasionally(1)	Never(0)	Occasionally(1)	Occasionally(1)	Often/always(2)	Occasionally(1)	Highly intense (2)	Moderately intense(1)	Not applicable[N/A]	Not applicable[N/A]	Not applicable[N/A]	Not applicable[N/A]	Not applicable[N/A]	Not applicable[N/A]	Not applicable[N/A]	Not applicable[N/A]	Highly intense (2)	Moderately intense(1)	Moderately intense(1)	Moderately intense(1)	Highly intense (2)	Moderately intense(1)	2-6 hours	7	Desktop/Laptop, Smartphone	Academic/Study, Social Media	Yes	Adjusting screen brightness, Blue light filter glasses	No	No	Myopia/ near sightedness	No	No	My face is just at the level of the computer screen/other VDT devices	Equal to 1/2 of your arm length	Sometimes	No	Every 2 hours of work
19	Female	Never(0)	Never(0)	Never(0)	Never(0)	Never(0)	Never(0)	Never(0)	Never(0)	Never(0)	Never(0)	Never(0)	Never(0)	Never(0)	Never(0)	Never(0)	Occasionally(1)	Moderately intense(1)	Not applicable[N/A]	Not applicable[N/A]	Not applicable[N/A]	Not applicable[N/A]	Not applicable[N/A]	Not applicable[N/A]	Not applicable[N/A]	Not applicable[N/A]	Not applicable[N/A]	Not applicable[N/A]	Not applicable[N/A]	Not applicable[N/A]	Not applicable[N/A]	Not applicable[N/A]	Moderately intense(1)	2-6 hours	7	Desktop/Laptop, Tablet/iPad, Smartphone	Academic/Study, Entertainment (Movies, Games, etc.), Social Media, Work/Professional	No	Using screen filters, Adjusting screen brightness, Taking regular breaks, Blue light filter glasses	-	No	Myopia/ near sightedness	-	No	My face is just at the level of the computer screen/other VDT devices	Equal to 1/2 of your arm length	Never	Yes	Every 20 minutes of work
18	Female	Often/always(2)	Never(0)	Often/always(2)	Never(0)	Often/always(2)	Never(0)	Occasionally(1)	Occasionally(1)	Never(0)	Never(0)	Often/always(2)	Never(0)	Never(0)	Often/always(2)	Occasionally(1)	Occasionally(1)	Not applicable[N/A]	Moderately intense(1)	Not applicable[N/A]	Moderately intense(1)	Not applicable[N/A]	Moderately intense(1)	Highly intense (2)	Highly intense (2)	Moderately intense(1)	Moderately intense(1)	Not applicable[N/A]	Moderately intense(1)	Moderately intense(1)	Not applicable[N/A]	Highly intense (2)	Highly intense (2)	6-10 hours	7	Tablet/iPad, Smartphone	Academic/Study, Entertainment (Movies, Games, etc.), Social Media	No	Adjusting screen brightness	No	No	I don’t know		No	My face is not at the level of the computer screen/other VDT devices	Greater than 1/2 of your arm length	Never	No	Every 2 hours of work
19	Female	Occasionally(1)	Often/always(2)	Occasionally(1)	Never(0)	Never(0)	Often/always(2)	Occasionally(1)	Occasionally(1)	Never(0)	Never(0)	Never(0)	Never(0)	Never(0)	Never(0)	Never(0)	Often/always(2)	Moderately intense(1)	Moderately intense(1)	Not applicable[N/A]	Not applicable[N/A]	Moderately intense(1)	Highly intense (2)	Moderately intense(1)	Moderately intense(1)	Not applicable[N/A]	Not applicable[N/A]	Not applicable[N/A]	Not applicable[N/A]	Not applicable[N/A]	Not applicable[N/A]	Not applicable[N/A]	Moderately intense(1)	6-10 hours	7	Tablet/iPad	Academic/Study, Social Media	Yes	Using screen filters, Adjusting screen brightness, Taking regular breaks	No	No	No refractive error	No	No	My face is just at the level of the computer screen/other VDT devices	Equal to 1/2 of your arm length	Never	Yes	Every 60 minutes of work
19	Female	Never(0)	Occasionally(1)	Occasionally(1)	Never(0)	Often/always(2)	Occasionally(1)	Occasionally(1)	Occasionally(1)	Occasionally(1)	Occasionally(1)	Occasionally(1)	Occasionally(1)	Occasionally(1)	Often/always(2)	Occasionally(1)	Occasionally(1)	Not applicable[N/A]	Moderately intense(1)	Moderately intense(1)	Not applicable[N/A]	Highly intense (2)	Moderately intense(1)	Moderately intense(1)	Moderately intense(1)	Moderately intense(1)	Moderately intense(1)	Moderately intense(1)	Moderately intense(1)	Moderately intense(1)	Moderately intense(1)	Moderately intense(1)	Moderately intense(1)	6-10 hours	7	Tablet/iPad, Smartphone, Television	Academic/Study, Entertainment (Movies, Games, etc.), Social Media	Yes	Using screen filters, Adjusting screen brightness, Using artificial tears or eye drops, Blue light filter glasses	NA	No	Myopia/ near sightedness	NA	No	My face is just at the level of the computer screen/other VDT devices	Less than 1/2 of your arm length	Sometimes	No	More than every 2 hours
19	Female	Occasionally(1)	Never(0)	Never(0)	Never(0)	Never(0)	Never(0)	Never(0)	Never(0)	Never(0)	Never(0)	Never(0)	Never(0)	Never(0)	Never(0)	Never(0)	Never(0)	Moderately intense(1)	Not applicable[N/A]	Not applicable[N/A]	Not applicable[N/A]	Not applicable[N/A]	Not applicable[N/A]	Not applicable[N/A]	Not applicable[N/A]	Not applicable[N/A]	Not applicable[N/A]	Not applicable[N/A]	Not applicable[N/A]	Not applicable[N/A]	Not applicable[N/A]	Not applicable[N/A]	Not applicable[N/A]	More than 10 hours	7	Desktop/Laptop, Tablet/iPad, Smartphone	Academic/Study, Entertainment (Movies, Games, etc.), Social Media	Yes	Using screen filters, Adjusting screen brightness		No	No refractive error		No	My face is just at the level of the computer screen/other VDT devices	Equal to 1/2 of your arm length	Sometimes	Yes	Every 60 minutes of work
18	Female	Occasionally(1)	Occasionally(1)	Never(0)	Never(0)	Never(0)	Never(0)	Never(0)	Never(0)	Occasionally(1)	Never(0)	Never(0)	Never(0)	Occasionally(1)	Never(0)	Never(0)	Never(0)	Moderately intense(1)	Moderately intense(1)	Not applicable[N/A]	Not applicable[N/A]	Not applicable[N/A]	Not applicable[N/A]	Moderately intense(1)	Moderately intense(1)	Moderately intense(1)	Not applicable[N/A]	Not applicable[N/A]	Not applicable[N/A]	Not applicable[N/A]	Not applicable[N/A]	Not applicable[N/A]	Not applicable[N/A]	6-10 hours	7	Desktop/Laptop, Smartphone	Academic/Study, Entertainment (Movies, Games, etc.), Social Media,	Yes	Using screen filters, Adjusting screen brightness, Blue light filter glasses		No	I refuse to say		No	My face is just at the level of the computer screen/other VDT devices	Less than 1/2 of your arm length	Never	Yes	Every 60 minutes of work
20	Male	Occasionally(1)	Occasionally(1)	Often/always(2)	Never(0)	Occasionally(1)	Often/always(2)	Never(0)	Often/always(2)	Occasionally(1)	Never(0)	Occasionally(1)	Never(0)	Never(0)	Occasionally(1)	Often/always(2)	Often/always(2)	Moderately intense(1)	Moderately intense(1)	Highly intense (2)	Not applicable[N/A]	Moderately intense(1)	Highly intense (2)	Not applicable[N/A]	Highly intense (2)	Not applicable[N/A]	Not applicable[N/A]	Highly intense (2)	Not applicable[N/A]	Not applicable[N/A]	Moderately intense(1)	Highly intense (2)	Highly intense (2)	2-6 hours	7	Tablet/iPad, Smartphone	Academic/Study, Entertainment (Movies, Games, etc.), Social Media	Yes	Using screen filters, Adjusting screen brightness, Taking regular breaks		No	Myopia/ near sightedness, Astigmatism		No	My face is just at the level of the computer screen/other VDT devices	Greater than 1/2 of your arm length	Never	No	Every 60 minutes of work
19	Female	Occasionally(1)	Occasionally(1)	Occasionally(1)	Never(0)	Occasionally(1)	Never(0)	Never(0)	Never(0)	Occasionally(1)	Occasionally(1)	Occasionally(1)	Never(0)	Never(0)	Never(0)	Occasionally(1)	Occasionally(1)	Moderately intense(1)	Moderately intense(1)	Moderately intense(1)	Moderately intense(1)	Moderately intense(1)	Moderately intense(1)	Moderately intense(1)	Moderately intense(1)	Moderately intense(1)	Moderately intense(1)	Moderately intense(1)	Moderately intense(1)	Moderately intense(1)	Moderately intense(1)	Moderately intense(1)	Moderately intense(1)	6-10 hours	7	Tablet/iPad, Smartphone	Academic/Study, Entertainment (Movies, Games, etc.), Social Media	No	Adjusting screen brightness		No	Myopia/ near sightedness		No	My face is just at the level of the computer screen/other VDT devices	Less than 1/2 of your arm length	Sometimes	No	Every 60 minutes of work
20	Male	Occasionally(1)	Never(0)	Never(0)	Never(0)	Occasionally(1)	Never(0)	Never(0)	Never(0)	Never(0)	Never(0)	Never(0)	Never(0)	Never(0)	Never(0)	Never(0)	Never(0)	Moderately intense(1)	Not applicable[N/A]	Not applicable[N/A]	Not applicable[N/A]	Not applicable[N/A]	Not applicable[N/A]	Not applicable[N/A]	Not applicable[N/A]	Not applicable[N/A]	Not applicable[N/A]	Not applicable[N/A]	Not applicable[N/A]	Not applicable[N/A]	Not applicable[N/A]	Not applicable[N/A]	Not applicable[N/A]	6-10 hours	7	Smartphone	Academic/Study, Entertainment (Movies, Games, etc.), Social Media	No	None		No	Myopia/ near sightedness		No	My face is just at the level of the computer screen/other VDT devices	Equal to 1/2 of your arm length	Never	No	Every 60 minutes of work
18	Female	Never(0)	Occasionally(1)	Occasionally(1)	Occasionally(1)	Often/always(2)	Never(0)	Occasionally(1)	Never(0)	Never(0)	Never(0)	Occasionally(1)	Never(0)	Never(0)	Never(0)	Never(0)	Occasionally(1)	Not applicable[N/A]	Moderately intense(1)	Moderately intense(1)	Not applicable[N/A]	Moderately intense(1)	Not applicable[N/A]	Moderately intense(1)	Not applicable[N/A]	Not applicable[N/A]	Not applicable[N/A]	Moderately intense(1)	Not applicable[N/A]	Not applicable[N/A]	Not applicable[N/A]	Not applicable[N/A]	Highly intense (2)	2-6 hours	7	Tablet/iPad, Smartphone	Academic/Study, Entertainment (Movies, Games, etc.)	No	Adjusting screen brightness, Taking regular breaks	Nil	No	Myopia/ near sightedness	Nil	No	My face is not at the level of the computer screen/other VDT devices	Equal to 1/2 of your arm length	Never	No	Every 20 minutes of work
19	Female	Never(0)	Occasionally(1)	Occasionally(1)	Occasionally(1)	Often/always(2)	Never(0)	Occasionally(1)	Occasionally(1)	Never(0)	Occasionally(1)	Never(0)	Never(0)	Never(0)	Never(0)	Never(0)	Occasionally(1)	Not applicable[N/A]	Moderately intense(1)	Moderately intense(1)	Moderately intense(1)	Highly intense (2)	Not applicable[N/A]	Moderately intense(1)	Moderately intense(1)	Not applicable[N/A]	Moderately intense(1)	Not applicable[N/A]	Not applicable[N/A]	Not applicable[N/A]	Not applicable[N/A]	Not applicable[N/A]	Moderately intense(1)	6-10 hours	7	Tablet/iPad, Smartphone	Academic/Study, Entertainment (Movies, Games, etc.), Social Media	No	Adjusting screen brightness, Taking regular breaks		No	No refractive error		No	My face is not at the level of the computer screen/other VDT devices	Less than 1/2 of your arm length	Sometimes	Yes	Every 20 minutes of work
19	Female	Occasionally(1)	Never(0)	Never(0)	Occasionally(1)	Never(0)	Occasionally(1)	Never(0)	Never(0)	Occasionally(1)	Never(0)	Never(0)	Never(0)	Never(0)	Never(0)	Never(0)	Often/always(2)	Highly intense (2)	Not applicable[N/A]	Not applicable[N/A]	Moderately intense(1)	Not applicable[N/A]	Moderately intense(1)	Not applicable[N/A]	Not applicable[N/A]	Moderately intense(1)	Not applicable[N/A]	Not applicable[N/A]	Not applicable[N/A]	Not applicable[N/A]	Not applicable[N/A]	Not applicable[N/A]	Highly intense (2)	6-10 hours	2	Smartphone	Academic/Study, Entertainment (Movies, Games, etc.), Social Media	Yes	Adjusting screen brightness, Taking regular breaks	No	No	No refractive error	No	No	My face is not at the level of the computer screen/other VDT devices	Less than 1/2 of your arm length	Never	No	Every 60 minutes of work
19	Male	Never(0)	Never(0)	Never(0)	Never(0)	Never(0)	Never(0)	Occasionally(1)	Never(0)	Never(0)	Never(0)	Never(0)	Never(0)	Never(0)	Never(0)	Occasionally(1)	Never(0)	Not applicable[N/A]	Not applicable[N/A]	Not applicable[N/A]	Not applicable[N/A]	Not applicable[N/A]	Not applicable[N/A]	Not applicable[N/A]	Not applicable[N/A]	Not applicable[N/A]	Not applicable[N/A]	Not applicable[N/A]	Not applicable[N/A]	Not applicable[N/A]	Not applicable[N/A]	Not applicable[N/A]	Not applicable[N/A]	2-6 hours	7	Smartphone	Academic/Study, Entertainment (Movies, Games, etc.), Social Media	No	Using screen filters, Adjusting screen brightness	no	No	No refractive error	no	No	My face is just at the level of the computer screen/other VDT devices	Less than 1/2 of your arm length	Sometimes	No	Every 60 minutes of work
19	Male	Occasionally(1)	Occasionally(1)	Occasionally(1)	Occasionally(1)	Occasionally(1)	Occasionally(1)	Occasionally(1)	Occasionally(1)	Occasionally(1)	Occasionally(1)	Occasionally(1)	Occasionally(1)	Occasionally(1)	Occasionally(1)	Occasionally(1)	Occasionally(1)	Moderately intense(1)	Moderately intense(1)	Moderately intense(1)	Moderately intense(1)	Moderately intense(1)	Moderately intense(1)	Moderately intense(1)	Moderately intense(1)	Moderately intense(1)	Moderately intense(1)	Moderately intense(1)	Moderately intense(1)	Moderately intense(1)	Moderately intense(1)	Moderately intense(1)	Moderately intense(1)	Less than 2 hours	1	Desktop/Laptop	Academic/Study	No	Taking regular breaks		Prefer not to say	Hypermetropia/ far sightedness	Gulugulu	Yes	My face is just at the level of the computer screen/other VDT devices	Greater than 1/2 of your arm length	Sometimes	Yes	Every 20 minutes of work
19	Male	Occasionally(1)	Occasionally(1)	Never(0)	Never(0)	Occasionally(1)	Occasionally(1)	Never(0)	Never(0)	Often/always(2)	Never(0)	Often/always(2)	Occasionally(1)	Never(0)	Never(0)	Never(0)	Never(0)	Moderately intense(1)	Highly intense (2)	Not applicable[N/A]	Not applicable[N/A]	Moderately intense(1)	Moderately intense(1)	Not applicable[N/A]	Not applicable[N/A]	Moderately intense(1)	Not applicable[N/A]	Highly intense (2)	Not applicable[N/A]	Not applicable[N/A]	Not applicable[N/A]	Not applicable[N/A]	Not applicable[N/A]	2-6 hours	4	Desktop/Laptop, Tablet/iPad, Smartphone	Academic/Study, Entertainment (Movies, Games, etc.), Social Media	No	Using screen filters, Adjusting screen brightness, Blue light filter glasses	No	No	Myopia/ near sightedness	No	No	My face is not at the level of the computer screen/other VDT devices	Greater than 1/2 of your arm length	Never	No	Every 2 hours of work
19	Female	Occasionally(1)	Never(0)	Never(0)	Never(0)	Never(0)	Never(0)	Never(0)	Never(0)	Never(0)	Occasionally(1)	Never(0)	Never(0)	Never(0)	Never(0)	Never(0)	Never(0)	Moderately intense(1)	Not applicable[N/A]	Not applicable[N/A]	Not applicable[N/A]	Not applicable[N/A]	Not applicable[N/A]	Not applicable[N/A]	Not applicable[N/A]	Not applicable[N/A]	Moderately intense(1)	Not applicable[N/A]	Not applicable[N/A]	Not applicable[N/A]	Not applicable[N/A]	Not applicable[N/A]	Moderately intense(1)	2-6 hours	7	Tablet/iPad, Smartphone	Academic/Study, Entertainment (Movies, Games, etc.), Social Media	No	Using screen filters, Adjusting screen brightness	No	No	Myopia/ near sightedness	No	No	My face is just at the level of the computer screen/other VDT devices	Equal to 1/2 of your arm length	Never	No	Every 20 minutes of work
19	Female	Occasionally(1)	Never(0)	Occasionally(1)	Occasionally(1)	Occasionally(1)	Occasionally(1)	Never(0)	Never(0)	Occasionally(1)	Never(0)	Never(0)	Never(0)	Never(0)	Never(0)	Occasionally(1)	Never(0)	Moderately intense(1)	Not applicable[N/A]	Moderately intense(1)	Moderately intense(1)	Moderately intense(1)	Not applicable[N/A]	Not applicable[N/A]	Not applicable[N/A]	Moderately intense(1)	Not applicable[N/A]	Not applicable[N/A]	Not applicable[N/A]	Not applicable[N/A]	Not applicable[N/A]	Not applicable[N/A]	Not applicable[N/A]	6-10 hours	7	Desktop/Laptop, Smartphone	Academic/Study, Entertainment (Movies, Games, etc.), Social Media, Work/Professional	No	Adjusting screen brightness, Taking regular breaks	No	No	Myopia/ near sightedness	No	No	My face is just at the level of the computer screen/other VDT devices	Greater than 1/2 of your arm length	Never	No	Every 60 minutes of work
19	Female	Occasionally(1)	Often/always(2)	Never(0)	Never(0)	Often/always(2)	Occasionally(1)	Occasionally(1)	Occasionally(1)	Never(0)	Often/always(2)	Often/always(2)	Never(0)	Never(0)	Never(0)	Often/always(2)	Often/always(2)	Not applicable[N/A]	Highly intense (2)	Not applicable[N/A]	Not applicable[N/A]	Highly intense (2)	Moderately intense(1)	Moderately intense(1)	Moderately intense(1)	Not applicable[N/A]	Highly intense (2)	Highly intense (2)	Not applicable[N/A]	Not applicable[N/A]	Not applicable[N/A]	Highly intense (2)	Moderately intense(1)	6-10 hours	7	Desktop/Laptop, Tablet/iPad, Smartphone	Academic/Study, Entertainment (Movies, Games, etc.), Social Media	Yes	Using screen filters, Adjusting screen brightness		No	Myopia/ near sightedness		No	My face is not at the level of the computer screen/other VDT devices	Equal to 1/2 of your arm length	Sometimes	No	More than every 2 hours
20	Male	Never(0)	Occasionally(1)	Never(0)	Never(0)	Never(0)	Never(0)	Never(0)	Occasionally(1)	Occasionally(1)	Occasionally(1)	Occasionally(1)	Never(0)	Never(0)	Never(0)	Occasionally(1)	Occasionally(1)	Not applicable[N/A]	Moderately intense(1)	Not applicable[N/A]	Not applicable[N/A]	Not applicable[N/A]	Not applicable[N/A]	Not applicable[N/A]	Moderately intense(1)	Moderately intense(1)	Moderately intense(1)	Moderately intense(1)	Not applicable[N/A]	Not applicable[N/A]	Not applicable[N/A]	Moderately intense(1)	Moderately intense(1)	6-10 hours	6	Desktop/Laptop, Smartphone	Academic/Study, Entertainment (Movies, Games, etc.), Social Media, Work/Professional	Yes	Using screen filters, Adjusting screen brightness, Taking regular breaks	No	No	No refractive error	No	No	My face is not at the level of the computer screen/other VDT devices	Equal to 1/2 of your arm length	Sometimes	No	Every 60 minutes of work
19	Female	Occasionally(1)	Often/always(2)	Never(0)	Never(0)	Occasionally(1)	Never(0)	Never(0)	Occasionally(1)	Never(0)	Occasionally(1)	Never(0)	Never(0)	Never(0)	Never(0)	Never(0)	Occasionally(1)	Moderately intense(1)	Moderately intense(1)	Not applicable[N/A]	Not applicable[N/A]	Moderately intense(1)	Not applicable[N/A]	Not applicable[N/A]	Moderately intense(1)	Not applicable[N/A]	Moderately intense(1)	Not applicable[N/A]	Not applicable[N/A]	Not applicable[N/A]	Not applicable[N/A]	Not applicable[N/A]	Moderately intense(1)	2-6 hours	7	Desktop/Laptop, Smartphone	Academic/Study, Social Media	Yes	Using screen filters, Adjusting screen brightness, Taking regular breaks	NA	No	Myopia/ near sightedness	NA	Yes	My face is not at the level of the computer screen/other VDT devices	Equal to 1/2 of your arm length	Sometimes	No	Every 60 minutes of work
19	Female	Occasionally(1)	Never(0)	Never(0)	Never(0)	Occasionally(1)	Never(0)	Never(0)	Occasionally(1)	Never(0)	Occasionally(1)	Never(0)	Never(0)	Never(0)	Occasionally(1)	Occasionally(1)	Occasionally(1)	Moderately intense(1)	Not applicable[N/A]	Not applicable[N/A]	Not applicable[N/A]	Moderately intense(1)	Not applicable[N/A]	Not applicable[N/A]	Moderately intense(1)	Not applicable[N/A]	Moderately intense(1)	Not applicable[N/A]	Not applicable[N/A]	Not applicable[N/A]	Moderately intense(1)	Moderately intense(1)	Moderately intense(1)	2-6 hours	2	Desktop/Laptop, Tablet/iPad, Smartphone	Academic/Study, Entertainment (Movies, Games, etc.), Social Media	Yes	Using screen filters, Adjusting screen brightness, Taking regular breaks, Blue light filter glasses	Nil	No	Myopia/ near sightedness	Nil	No	My face is not at the level of the computer screen/other VDT devices	Greater than 1/2 of your arm length	Never	Yes	Every 20 minutes of work
20	Female	Never(0)	Occasionally(1)	Never(0)	Never(0)	Never(0)	Never(0)	Never(0)	Occasionally(1)	Occasionally(1)	Never(0)	Never(0)	Never(0)	Occasionally(1)	Never(0)	Never(0)	Often/always(2)	Not applicable[N/A]	Moderately intense(1)	Not applicable[N/A]	Not applicable[N/A]	Not applicable[N/A]	Not applicable[N/A]	Not applicable[N/A]	Moderately intense(1)	Moderately intense(1)	Not applicable[N/A]	Not applicable[N/A]	Not applicable[N/A]	Moderately intense(1)	Not applicable[N/A]	Not applicable[N/A]	Moderately intense(1)	2-6 hours	2	Tablet/iPad, Smartphone	Academic/Study, Social Media	No	None	Nil	No	No refractive error	Nil	No	My face is not at the level of the computer screen/other VDT devices	Less than 1/2 of your arm length	Sometimes	No	Every 20 minutes of work
19	Female	Occasionally(1)	Occasionally(1)	Occasionally(1)	Never(0)	Occasionally(1)	Never(0)	Never(0)	Occasionally(1)	Never(0)	Never(0)	Occasionally(1)	Never(0)	Occasionally(1)	Never(0)	Never(0)	Occasionally(1)	Moderately intense(1)	Moderately intense(1)	Not applicable[N/A]	Not applicable[N/A]	Moderately intense(1)	Moderately intense(1)	Not applicable[N/A]	Moderately intense(1)	Not applicable[N/A]	Not applicable[N/A]	Not applicable[N/A]	Not applicable[N/A]	Not applicable[N/A]	Not applicable[N/A]	Not applicable[N/A]	Moderately intense(1)	2-6 hours	7	Desktop/Laptop, Tablet/iPad, Smartphone, Gaming consoles, E-book	Academic/Study, Entertainment (Movies, Games, etc.), Social Media, Work/Professional	Yes	Adjusting screen brightness, Taking regular breaks, Blue light filter glasses	No	No	Myopia/ near sightedness	Weakness of the muscles in my eye	No	My face is just at the level of the computer screen/other VDT devices	Less than 1/2 of your arm length	Never	No	Every 60 minutes of work
21	Male	Never(0)	Occasionally(1)	Never(0)	Never(0)	Occasionally(1)	Never(0)	Never(0)	Occasionally(1)	Never(0)	Occasionally(1)	Occasionally(1)	Never(0)	Occasionally(1)	Never(0)	Occasionally(1)	Never(0)	Moderately intense(1)	Moderately intense(1)	Moderately intense(1)	Moderately intense(1)	Moderately intense(1)	Moderately intense(1)	Moderately intense(1)	Moderately intense(1)	Moderately intense(1)	Moderately intense(1)	Moderately intense(1)	Moderately intense(1)	Moderately intense(1)	Moderately intense(1)	Moderately intense(1)	Moderately intense(1)	6-10 hours	6	Tablet/iPad, Smartphone	Academic/Study, Entertainment (Movies, Games, etc.)	No	Adjusting screen brightness, None	No	No	Myopia/ near sightedness	No	No	My face is not at the level of the computer screen/other VDT devices	Greater than 1/2 of your arm length	Never	No	More than every 2 hours
19	Male	Occasionally(1)	Never(0)	Occasionally(1)	Never(0)	Occasionally(1)	Occasionally(1)	Never(0)	Never(0)	Never(0)	Never(0)	Occasionally(1)	Never(0)	Never(0)	Never(0)	Never(0)	Never(0)	Moderately intense(1)	Moderately intense(1)	Moderately intense(1)	Moderately intense(1)	Moderately intense(1)	Moderately intense(1)	Moderately intense(1)	Moderately intense(1)	Moderately intense(1)	Moderately intense(1)	Moderately intense(1)	Moderately intense(1)	Moderately intense(1)	Moderately intense(1)	Moderately intense(1)	Moderately intense(1)	6-10 hours	7	Desktop/Laptop, Tablet/iPad, Smartphone	Academic/Study, Entertainment (Movies, Games, etc.), Social Media	No	Adjusting screen brightness, None	No	No	Myopia/ near sightedness		No	My face is not at the level of the computer screen/other VDT devices	Greater than 1/2 of your arm length	Never	No	More than every 2 hours
19	Male	Occasionally(1)	Occasionally(1)	Occasionally(1)	Never(0)	Never(0)	Never(0)	Never(0)	Occasionally(1)	Occasionally(1)	Never(0)	Occasionally(1)	Occasionally(1)	Occasionally(1)	Occasionally(1)	Occasionally(1)	Never(0)	Moderately intense(1)	Moderately intense(1)	Moderately intense(1)	Moderately intense(1)	Moderately intense(1)	Moderately intense(1)	Moderately intense(1)	Moderately intense(1)	Moderately intense(1)	Moderately intense(1)	Moderately intense(1)	Moderately intense(1)	Moderately intense(1)	Moderately intense(1)	Moderately intense(1)	Moderately intense(1)	2-6 hours	6	Tablet/iPad, Smartphone	Academic/Study, Entertainment (Movies, Games, etc.), Social Media	Yes	Using screen filters, Adjusting screen brightness, Taking regular breaks, Blue light filter glasses	No	No	Myopia/ near sightedness, Astigmatism		No	My face is not at the level of the computer screen/other VDT devices	Equal to 1/2 of your arm length	Sometimes	Yes	Every 20 minutes of work
19	Female	Often/always(2)	Often/always(2)	Never(0)	Occasionally(1)	Never(0)	Never(0)	Occasionally(1)	Often/always(2)	Occasionally(1)	Never(0)	Never(0)	Never(0)	Never(0)	Never(0)	Occasionally(1)	Occasionally(1)	Moderately intense(1)	Moderately intense(1)	Not applicable[N/A]	Moderately intense(1)	Not applicable[N/A]	Not applicable[N/A]	Not applicable[N/A]	Moderately intense(1)	Moderately intense(1)	Not applicable[N/A]	Not applicable[N/A]	Not applicable[N/A]	Moderately intense(1)	Not applicable[N/A]	Not applicable[N/A]	Moderately intense(1)	6-10 hours	7	Smartphone	Academic/Study, Entertainment (Movies, Games, etc.), Social Media	No	Adjusting screen brightness	No	No	No refractive error	No	Yes	My face is just at the level of the computer screen/other VDT devices	Less than 1/2 of your arm length	Sometimes	No	Every 20 minutes of work
19	Male	Occasionally(1)	Occasionally(1)	Never(0)	Never(0)	Occasionally(1)	Never(0)	Occasionally(1)	Occasionally(1)	Never(0)	Never(0)	Never(0)	Never(0)	Never(0)	Never(0)	Never(0)	Occasionally(1)	Moderately intense(1)	Moderately intense(1)	Moderately intense(1)	Moderately intense(1)	Moderately intense(1)	Not applicable[N/A]	Not applicable[N/A]	Moderately intense(1)	Not applicable[N/A]	Not applicable[N/A]	Not applicable[N/A]	Not applicable[N/A]	Not applicable[N/A]	Not applicable[N/A]	Not applicable[N/A]	Moderately intense(1)	6-10 hours	7	Tablet/iPad, Smartphone	Academic/Study	No	Adjusting screen brightness	No	No	I don’t know	No	No	My face is just at the level of the computer screen/other VDT devices	Less than 1/2 of your arm length	Sometimes	No	Every 20 minutes of work
20	Female	Occasionally(1)	Never(0)	Never(0)	Never(0)	Occasionally(1)	Never(0)	Never(0)	Occasionally(1)	Occasionally(1)	Never(0)	Never(0)	Never(0)	Never(0)	Occasionally(1)	Never(0)	Occasionally(1)	Moderately intense(1)	Not applicable[N/A]	Not applicable[N/A]	Not applicable[N/A]	Moderately intense(1)	Not applicable[N/A]	Not applicable[N/A]	Moderately intense(1)	Not applicable[N/A]	Not applicable[N/A]	Not applicable[N/A]	Not applicable[N/A]	Not applicable[N/A]	Moderately intense(1)	Not applicable[N/A]	Moderately intense(1)	6-10 hours	7	Tablet/iPad, Smartphone	Academic/Study, Entertainment (Movies, Games, etc.), Social Media, Work/Professional	No	Using screen filters, Adjusting screen brightness, Blue light filter glasses	No	No	No refractive error	No	No	My face is not at the level of the computer screen/other VDT devices	Greater than 1/2 of your arm length	Sometimes	No	More than every 2 hours
19	Male	Occasionally(1)	Often/always(2)	Occasionally(1)	Occasionally(1)	Occasionally(1)	Never(0)	Never(0)	Never(0)	Never(0)	Never(0)	Never(0)	Never(0)	Never(0)	Never(0)	Never(0)	Never(0)	Moderately intense(1)	Not applicable[N/A]	Moderately intense(1)	Moderately intense(1)	Moderately intense(1)	Not applicable[N/A]	Not applicable[N/A]	Not applicable[N/A]	Not applicable[N/A]	Not applicable[N/A]	Not applicable[N/A]	Not applicable[N/A]	Not applicable[N/A]	Not applicable[N/A]	Not applicable[N/A]	Not applicable[N/A]	Less than 2 hours	2	Smartphone	Academic/Study	Yes	Taking regular breaks		No	I don’t know	No	No	My face is just at the level of the computer screen/other VDT devices	Less than 1/2 of your arm length	Never	No	More than every 2 hours
18	Male	Never(0)	Never(0)	Never(0)	Never(0)	Never(0)	Never(0)	Never(0)	Never(0)	Never(0)	Never(0)	Never(0)	Never(0)	Never(0)	Never(0)	Never(0)	Never(0)	Not applicable[N/A]	Not applicable[N/A]	Not applicable[N/A]	Not applicable[N/A]	Not applicable[N/A]	Not applicable[N/A]	Not applicable[N/A]	Not applicable[N/A]	Not applicable[N/A]	Not applicable[N/A]	Not applicable[N/A]	Not applicable[N/A]	Not applicable[N/A]	Not applicable[N/A]	Not applicable[N/A]	Not applicable[N/A]	2-6 hours	3	Tablet/iPad, Smartphone	Academic/Study, Entertainment (Movies, Games, etc.)	Yes	Using screen filters, Adjusting screen brightness, Taking regular breaks, Blue light filter glasses	None	No	No refractive error	None	No	My face is not at the level of the computer screen/other VDT devices	Greater than 1/2 of your arm length	Never	No	Every 20 minutes of work
19	Female	Never(0)	Never(0)	Occasionally(1)	Never(0)	Occasionally(1)	Never(0)	Occasionally(1)	Never(0)	Never(0)	Never(0)	Never(0)	Never(0)	Never(0)	Never(0)	Never(0)	Never(0)	Not applicable[N/A]	Not applicable[N/A]	Moderately intense(1)	Not applicable[N/A]	Moderately intense(1)	Not applicable[N/A]	Moderately intense(1)	Not applicable[N/A]	Not applicable[N/A]	Not applicable[N/A]	Not applicable[N/A]	Not applicable[N/A]	Not applicable[N/A]	Not applicable[N/A]	Not applicable[N/A]	Not applicable[N/A]	6-10 hours	7	Tablet/iPad, Smartphone	Academic/Study, Social Media	No	Adjusting screen brightness, Using artificial tears or eye drops, Blue light filter glasses		No	Myopia/ near sightedness		No	My face is just at the level of the computer screen/other VDT devices	Equal to 1/2 of your arm length	Never	No	Every 60 minutes of work
20	Female	Never(0)	Never(0)	Never(0)	Never(0)	Occasionally(1)	Never(0)	Never(0)	Never(0)	Never(0)	Never(0)	Never(0)	Never(0)	Never(0)	Occasionally(1)	Never(0)	Occasionally(1)	Not applicable[N/A]	Not applicable[N/A]	Not applicable[N/A]	Not applicable[N/A]	Moderately intense(1)	Not applicable[N/A]	Not applicable[N/A]	Not applicable[N/A]	Not applicable[N/A]	Not applicable[N/A]	Not applicable[N/A]	Not applicable[N/A]	Not applicable[N/A]	Moderately intense(1)	Not applicable[N/A]	Moderately intense(1)	2-6 hours	7	Tablet/iPad, Smartphone	Academic/Study, Entertainment (Movies, Games, etc.), Social Media	Yes	Using screen filters, Adjusting screen brightness, Taking regular breaks	None	No	I don’t know		No	My face is just at the level of the computer screen/other VDT devices	Equal to 1/2 of your arm length	Sometimes	Yes	Every 60 minutes of work
19	Female	Never(0)	Occasionally(1)	Occasionally(1)	Never(0)	Often/always(2)	Never(0)	Occasionally(1)	Never(0)	Never(0)	Often/always(2)	Never(0)	Never(0)	Never(0)	Never(0)	Occasionally(1)	Occasionally(1)	Not applicable[N/A]	Not applicable[N/A]	Moderately intense(1)	Not applicable[N/A]	Moderately intense(1)	Not applicable[N/A]	Not applicable[N/A]	Not applicable[N/A]	Not applicable[N/A]	Moderately intense(1)	Not applicable[N/A]	Not applicable[N/A]	Not applicable[N/A]	Not applicable[N/A]	Not applicable[N/A]	Not applicable[N/A]	More than 10 hours	7	Tablet/iPad, Smartphone	Academic/Study, Entertainment (Movies, Games, etc.), Social Media	No	Using screen filters, Adjusting screen brightness, Taking regular breaks, Using artificial tears or eye drops, Blue light filter glasses		No	No refractive error	No	No	My face is not at the level of the computer screen/other VDT devices	Less than 1/2 of your arm length	Sometimes	No	Every 20 minutes of work
20	Male	Occasionally(1)	Occasionally(1)	Occasionally(1)	Never(0)	Occasionally(1)	Occasionally(1)	Occasionally(1)	Never(0)	Never(0)	Never(0)	Never(0)	Never(0)	Never(0)	Never(0)	Never(0)	Occasionally(1)	Not applicable[N/A]	Not applicable[N/A]	Not applicable[N/A]	Not applicable[N/A]	Not applicable[N/A]	Not applicable[N/A]	Moderately intense(1)	Not applicable[N/A]	Not applicable[N/A]	Not applicable[N/A]	Not applicable[N/A]	Not applicable[N/A]	Not applicable[N/A]	Not applicable[N/A]	Not applicable[N/A]	Not applicable[N/A]	2-6 hours	7	Desktop/Laptop, Smartphone	Academic/Study, Entertainment (Movies, Games, etc.), Social Media	No	Using screen filters, Adjusting screen brightness	No	No	No refractive error	No	No	My face is not at the level of the computer screen/other VDT devices	Equal to 1/2 of your arm length	Sometimes	No	Every 60 minutes of work
19	Male	Occasionally(1)	Occasionally(1)	Never(0)	Never(0)	Occasionally(1)	Never(0)	Occasionally(1)	Occasionally(1)	Never(0)	Never(0)	Never(0)	Never(0)	Never(0)	Never(0)	Never(0)	Occasionally(1)	Moderately intense(1)	Moderately intense(1)	Not applicable[N/A]	Not applicable[N/A]	Moderately intense(1)	Not applicable[N/A]	Moderately intense(1)	Moderately intense(1)	Not applicable[N/A]	Not applicable[N/A]	Not applicable[N/A]	Not applicable[N/A]	Not applicable[N/A]	Not applicable[N/A]	Not applicable[N/A]	Moderately intense(1)	2-6 hours	7	Tablet/iPad, Smartphone	Academic/Study, Entertainment (Movies, Games, etc.), Social Media	Yes	Adjusting screen brightness, Taking regular breaks	No	No	Myopia/ near sightedness	No	No	My face is just at the level of the computer screen/other VDT devices	Equal to 1/2 of your arm length	Sometimes	No	Every 20 minutes of work
18	Female	Occasionally(1)	Never(0)	Never(0)	Never(0)	Occasionally(1)	Occasionally(1)	Often/always(2)	Occasionally(1)	Occasionally(1)	Never(0)	Occasionally(1)	Occasionally(1)	Occasionally(1)	Occasionally(1)	Occasionally(1)	Often/always(2)	Not applicable[N/A]	Not applicable[N/A]	Not applicable[N/A]	Not applicable[N/A]	Moderately intense(1)	Moderately intense(1)	Not applicable[N/A]	Moderately intense(1)	Not applicable[N/A]	Not applicable[N/A]	Moderately intense(1)	Moderately intense(1)	Not applicable[N/A]	Moderately intense(1)	Moderately intense(1)	Moderately intense(1)	2-6 hours	7	Smartphone	Academic/Study, Entertainment (Movies, Games, etc.), Social Media	Yes	Using screen filters, Adjusting screen brightness	Nil	No	Myopia/ near sightedness	Nil	No	My face is not at the level of the computer screen/other VDT devices	Equal to 1/2 of your arm length	Sometimes	Yes	Every 60 minutes of work
19	Female	Occasionally(1)	Occasionally(1)	Occasionally(1)	Never(0)	Never(0)	Never(0)	Often/always(2)	Occasionally(1)	Often/always(2)	Often/always(2)	Occasionally(1)	Never(0)	Occasionally(1)	Never(0)	Occasionally(1)	Often/always(2)	Moderately intense(1)	Moderately intense(1)	Not applicable[N/A]	Not applicable[N/A]	Not applicable[N/A]	Not applicable[N/A]	Moderately intense(1)	Not applicable[N/A]	Moderately intense(1)	Highly intense (2)	Moderately intense(1)	Not applicable[N/A]	Not applicable[N/A]	Not applicable[N/A]	Moderately intense(1)	Moderately intense(1)	2-6 hours	7	Tablet/iPad, Smartphone	Academic/Study, Entertainment (Movies, Games, etc.), Social Media	Yes	Adjusting screen brightness, Blue light filter glasses		No	Myopia/ near sightedness		No	My face is not at the level of the computer screen/other VDT devices	Equal to 1/2 of your arm length	Sometimes	No	Every 60 minutes of work
21	Male	Never(0)	Never(0)	Never(0)	Never(0)	Never(0)	Never(0)	Never(0)	Never(0)	Never(0)	Never(0)	Never(0)	Never(0)	Never(0)	Never(0)	Never(0)	Never(0)	Moderately intense(1)	Moderately intense(1)	Moderately intense(1)	Moderately intense(1)	Moderately intense(1)	Moderately intense(1)	Moderately intense(1)	Moderately intense(1)	Moderately intense(1)	Moderately intense(1)	Moderately intense(1)	Moderately intense(1)	Moderately intense(1)	Moderately intense(1)	Moderately intense(1)	Moderately intense(1)	2-6 hours	7	Desktop/Laptop, Tablet/iPad, Smartphone	Academic/Study, Entertainment (Movies, Games, etc.), Social Media, Work/Professional	Yes	Using screen filters, Adjusting screen brightness, Blue light filter glasses	No	Yes	Hypermetropia/ far sightedness	No	No	My face is just at the level of the computer screen/other VDT devices	Equal to 1/2 of your arm length	Sometimes	No	Every 60 minutes of work
19	Female	Often/always(2)	Often/always(2)	Occasionally(1)	Occasionally(1)	Often/always(2)	Often/always(2)	Occasionally(1)	Often/always(2)	Occasionally(1)	Often/always(2)	Often/always(2)	Occasionally(1)	Occasionally(1)	Often/always(2)	Occasionally(1)	Often/always(2)	Highly intense (2)	Moderately intense(1)	Moderately intense(1)	Highly intense (2)	Highly intense (2)	Highly intense (2)	Highly intense (2)	Highly intense (2)	Moderately intense(1)	Highly intense (2)	Highly intense (2)	Moderately intense(1)	Moderately intense(1)	Moderately intense(1)	Moderately intense(1)	Highly intense (2)	6-10 hours	7	Desktop/Laptop, Smartphone	Academic/Study, Entertainment (Movies, Games, etc.), Social Media	Yes	Using artificial tears or eye drops, Blue light filter glasses	Iron and vit d medications and antihistamine for itching	No	Myopia/ near sightedness, Astigmatism	.	No	My face is just at the level of the computer screen/other VDT devices	Less than 1/2 of your arm length	Sometimes	Yes	Every 60 minutes of work
19	Male	Never(0)	Often/always(2)	Often/always(2)	Occasionally(1)	Often/always(2)	Occasionally(1)	Occasionally(1)	Often/always(2)	Occasionally(1)	Occasionally(1)	Never(0)	Never(0)	Occasionally(1)	Occasionally(1)	Never(0)	Occasionally(1)	Not applicable[N/A]	Highly intense (2)	Highly intense (2)	Highly intense (2)	Moderately intense(1)	Moderately intense(1)	Moderately intense(1)	Moderately intense(1)	Highly intense (2)	Moderately intense(1)	Highly intense (2)	Not applicable[N/A]	Not applicable[N/A]	Not applicable[N/A]	Not applicable[N/A]	Not applicable[N/A]	6-10 hours	7	Desktop/Laptop, Tablet/iPad, Smartphone	Academic/Study, Entertainment (Movies, Games, etc.), Social Media	No	Using screen filters, Adjusting screen brightness, Taking regular breaks	No	No	No refractive error	No	Yes	My face is just at the level of the computer screen/other VDT devices	Greater than 1/2 of your arm length	Always	No	Every 2 hours of work
19	Male	Occasionally(1)	Never(0)	Occasionally(1)	Never(0)	Occasionally(1)	Occasionally(1)	Never(0)	Never(0)	Occasionally(1)	Never(0)	Occasionally(1)	Never(0)	Never(0)	Never(0)	Never(0)	Often/always(2)	Not applicable[N/A]	Not applicable[N/A]	Moderately intense(1)	Not applicable[N/A]	Moderately intense(1)	Moderately intense(1)	Not applicable[N/A]	Not applicable[N/A]	Moderately intense(1)	Not applicable[N/A]	Moderately intense(1)	Not applicable[N/A]	Not applicable[N/A]	Not applicable[N/A]	Not applicable[N/A]	Highly intense (2)	6-10 hours	7	Desktop/Laptop, Tablet/iPad, Smartphone	Academic/Study, Entertainment (Movies, Games, etc.), Social Media	Yes	Using screen filters, Adjusting screen brightness, Taking regular breaks, Blue light filter glasses	Headaches- paracetamol	No	Myopia/ near sightedness		No	My face is not at the level of the computer screen/other VDT devices	Equal to 1/2 of your arm length	Sometimes	No	Every 2 hours of work
19	Male	Never(0)	Never(0)	Occasionally(1)	Often/always(2)	Never(0)	Never(0)	Occasionally(1)	Occasionally(1)	Occasionally(1)	Never(0)	Occasionally(1)	Never(0)	Never(0)	Never(0)	Occasionally(1)	Never(0)	Not applicable[N/A]	Not applicable[N/A]	Moderately intense(1)	Moderately intense(1)	Not applicable[N/A]	Not applicable[N/A]	Moderately intense(1)	Not applicable[N/A]	Moderately intense(1)	Not applicable[N/A]	Moderately intense(1)	Not applicable[N/A]	Not applicable[N/A]	Not applicable[N/A]	Moderately intense(1)	Not applicable[N/A]	6-10 hours	5	Tablet/iPad, Smartphone	Academic/Study, Entertainment (Movies, Games, etc.)	No	Adjusting screen brightness, Taking regular breaks	Nil	No	I don’t know	Nil	No	My face is just at the level of the computer screen/other VDT devices	Equal to 1/2 of your arm length	Sometimes	No	Every 20 minutes of work
19	Male	Never(0)	Occasionally(1)	Occasionally(1)	Occasionally(1)	Occasionally(1)	Occasionally(1)	Never(0)	Never(0)	Never(0)	Never(0)	Occasionally(1)	Occasionally(1)	Occasionally(1)	Occasionally(1)	Occasionally(1)	Never(0)	Not applicable[N/A]	Moderately intense(1)	Moderately intense(1)	Not applicable[N/A]	Moderately intense(1)	Moderately intense(1)	Not applicable[N/A]	Not applicable[N/A]	Not applicable[N/A]	Moderately intense(1)	Moderately intense(1)	Moderately intense(1)	Highly intense (2)	Not applicable[N/A]	Moderately intense(1)	Not applicable[N/A]	2-6 hours	7	Tablet/iPad, Smartphone	Academic/Study, Entertainment (Movies, Games, etc.), Social Media	No	Adjusting screen brightness	No	No	Myopia/ near sightedness		No	My face is not at the level of the computer screen/other VDT devices	Less than 1/2 of your arm length	Sometimes	No	Every 20 minutes of work
18	Male	Occasionally(1)	Occasionally(1)	Occasionally(1)	Occasionally(1)	Often/always(2)	Often/always(2)	Occasionally(1)	Occasionally(1)	Never(0)	Never(0)	Often/always(2)	Occasionally(1)	Often/always(2)	Never(0)	Often/always(2)	Occasionally(1)	Moderately intense(1)	Moderately intense(1)	Moderately intense(1)	Moderately intense(1)	Moderately intense(1)	Moderately intense(1)	Moderately intense(1)	Moderately intense(1)	Moderately intense(1)	Moderately intense(1)	Moderately intense(1)	Moderately intense(1)	Moderately intense(1)	Moderately intense(1)	Moderately intense(1)	Moderately intense(1)	6-10 hours	1	Desktop/Laptop, Tablet/iPad, Smartphone	Academic/Study, Entertainment (Movies, Games, etc.), Social Media, Work/Professional	Yes	Using screen filters	No	No	Myopia/ near sightedness	No	No	My face is not at the level of the computer screen/other VDT devices	Equal to 1/2 of your arm length	Sometimes	Yes	More than every 2 hours
19	Male	Never(0)	Often/always(2)	Never(0)	Never(0)	Never(0)	Never(0)	Never(0)	Never(0)	Never(0)	Often/always(2)	Often/always(2)	Never(0)	Never(0)	Never(0)	Often/always(2)	Never(0)	Not applicable[N/A]	Moderately intense(1)	Not applicable[N/A]	Not applicable[N/A]	Highly intense (2)	Not applicable[N/A]	Not applicable[N/A]	Not applicable[N/A]	Not applicable[N/A]	Highly intense (2)	Highly intense (2)	Not applicable[N/A]	Not applicable[N/A]	Not applicable[N/A]	Highly intense (2)	Not applicable[N/A]	6-10 hours	7	Smartphone	Entertainment (Movies, Games, etc.)	No	Adjusting screen brightness		No	Hypermetropia/ far sightedness		No	My face is just at the level of the computer screen/other VDT devices	Greater than 1/2 of your arm length	Never	No	Every 20 minutes of work
19	Male	Never(0)	Never(0)	Never(0)	Never(0)	Occasionally(1)	Occasionally(1)	Never(0)	Occasionally(1)	Never(0)	Never(0)	Occasionally(1)	Never(0)	Never(0)	Never(0)	Never(0)	Never(0)	Not applicable[N/A]	Not applicable[N/A]	Not applicable[N/A]	Not applicable[N/A]	Not applicable[N/A]	Not applicable[N/A]	Not applicable[N/A]	Moderately intense(1)	Not applicable[N/A]	Not applicable[N/A]	Moderately intense(1)	Not applicable[N/A]	Not applicable[N/A]	Moderately intense(1)	Not applicable[N/A]	Not applicable[N/A]	6-10 hours	7	Smartphone	Academic/Study, Entertainment (Movies, Games, etc.), Social Media, Work/Professional	No	Using screen filters, Adjusting screen brightness, Taking regular breaks, Blue light filter glasses		No	Hypermetropia/ far sightedness		No	My face is just at the level of the computer screen/other VDT devices	Less than 1/2 of your arm length	Sometimes	No	Every 20 minutes of work
19	Male	Occasionally(1)	Occasionally(1)	Never(0)	Occasionally(1)	Occasionally(1)	Never(0)	Never(0)	Never(0)	Occasionally(1)	Never(0)	Never(0)	Never(0)	Never(0)	Occasionally(1)	Never(0)	Occasionally(1)	Moderately intense(1)	Not applicable[N/A]	Not applicable[N/A]	Moderately intense(1)	Moderately intense(1)	Moderately intense(1)	Not applicable[N/A]	Moderately intense(1)	Moderately intense(1)	Not applicable[N/A]	Not applicable[N/A]	Not applicable[N/A]	Not applicable[N/A]	Moderately intense(1)	Not applicable[N/A]	Moderately intense(1)	2-6 hours	7	Tablet/iPad, Smartphone	Academic/Study, Work/Professional	No	Using screen filters, Adjusting screen brightness	No	No	I don’t know	No	No	My face is not at the level of the computer screen/other VDT devices	Equal to 1/2 of your arm length	Sometimes	No	Every 20 minutes of work
21	Female	Never(0)	Occasionally(1)	Occasionally(1)	Occasionally(1)	Never(0)	Never(0)	Never(0)	Occasionally(1)	Occasionally(1)	Often/always(2)	Occasionally(1)	Never(0)	Never(0)	Occasionally(1)	Occasionally(1)	Never(0)	Not applicable[N/A]	Not applicable[N/A]	Not applicable[N/A]	Moderately intense(1)	Not applicable[N/A]	Moderately intense(1)	Moderately intense(1)	Not applicable[N/A]	Moderately intense(1)	Moderately intense(1)	Moderately intense(1)	Not applicable[N/A]	Moderately intense(1)	Moderately intense(1)	Not applicable[N/A]	Not applicable[N/A]	2-6 hours	7	Tablet/iPad, Smartphone, TV	Academic/Study, Entertainment (Movies, Games, etc.)	Yes	Adjusting screen brightness, Using artificial tears or eye drops		No	Myopia/ near sightedness		No	My face is not at the level of the computer screen/other VDT devices	Equal to 1/2 of your arm length	Always	No	Every 60 minutes of work
18	Female	Never(0)	Never(0)	Never(0)	Never(0)	Never(0)	Never(0)	Never(0)	Never(0)	Never(0)	Never(0)	Never(0)	Never(0)	Never(0)	Never(0)	Never(0)	Never(0)	Not applicable[N/A]	Not applicable[N/A]	Not applicable[N/A]	Not applicable[N/A]	Not applicable[N/A]	Not applicable[N/A]	Not applicable[N/A]	Not applicable[N/A]	Not applicable[N/A]	Not applicable[N/A]	Not applicable[N/A]	Not applicable[N/A]	Not applicable[N/A]	Not applicable[N/A]	Not applicable[N/A]	Not applicable[N/A]	2-6 hours	7	Smartphone	Academic/Study, Social Media, Work/Professional	No	Adjusting screen brightness, Blue light filter glasses	Nil	No	Hypermetropia/ far sightedness	Nil	No	My face is not at the level of the computer screen/other VDT devices	Equal to 1/2 of your arm length	Never	No	Every 60 minutes of work
18	Female	Never(0)	Occasionally(1)	Occasionally(1)	Never(0)	Occasionally(1)	Never(0)	Never(0)	Occasionally(1)	Occasionally(1)	Occasionally(1)	Occasionally(1)	Never(0)	Never(0)	Never(0)	Never(0)	Occasionally(1)	Moderately intense(1)	Moderately intense(1)	Moderately intense(1)	Moderately intense(1)	Moderately intense(1)	Moderately intense(1)	Moderately intense(1)	Moderately intense(1)	Moderately intense(1)	Moderately intense(1)	Moderately intense(1)	Moderately intense(1)	Moderately intense(1)	Moderately intense(1)	Moderately intense(1)	Moderately intense(1)	6-10 hours	6	Desktop/Laptop, Tablet/iPad, Smartphone	Academic/Study, Entertainment (Movies, Games, etc.), Social Media	Yes	Using screen filters, Adjusting screen brightness, Taking regular breaks, Blue light filter glasses		No	Myopia/ near sightedness	None	No	My face is just at the level of the computer screen/other VDT devices	Greater than 1/2 of your arm length	Never	Yes	Every 20 minutes of work
18	Male	Never(0)	Occasionally(1)	Never(0)	Never(0)	Never(0)	Never(0)	Never(0)	Never(0)	Never(0)	Never(0)	Occasionally(1)	Never(0)	Never(0)	Never(0)	Often/always(2)	Occasionally(1)	Not applicable[N/A]	Moderately intense(1)	Not applicable[N/A]	Not applicable[N/A]	Not applicable[N/A]	Not applicable[N/A]	Not applicable[N/A]	Not applicable[N/A]	Not applicable[N/A]	Not applicable[N/A]	Moderately intense(1)	Not applicable[N/A]	Not applicable[N/A]	Not applicable[N/A]	Moderately intense(1)	Moderately intense(1)	6-10 hours	7	Smartphone, Gaming consoles	Academic/Study, Entertainment (Movies, Games, etc.), Social Media, Work/Professional	No	Using screen filters, Adjusting screen brightness, Taking regular breaks		No	Myopia/ near sightedness		No	My face is not at the level of the computer screen/other VDT devices	Less than 1/2 of your arm length	Never	No	Every 2 hours of work
19	Male	Occasionally(1)	Occasionally(1)	Occasionally(1)	Occasionally(1)	Occasionally(1)	Never(0)	Never(0)	Never(0)	Occasionally(1)	Never(0)	Occasionally(1)	Never(0)	Never(0)	Never(0)	Occasionally(1)	Occasionally(1)	Moderately intense(1)	Moderately intense(1)	Moderately intense(1)	Moderately intense(1)	Moderately intense(1)	Not applicable[N/A]	Not applicable[N/A]	Not applicable[N/A]	Moderately intense(1)	Not applicable[N/A]	Moderately intense(1)	Not applicable[N/A]	Not applicable[N/A]	Not applicable[N/A]	Moderately intense(1)	Moderately intense(1)	2-6 hours	4	Desktop/Laptop, Tablet/iPad, Smartphone	Academic/Study, Entertainment (Movies, Games, etc.), Social Media	Yes	Using screen filters, Adjusting screen brightness, Taking regular breaks		No	Myopia/ near sightedness			My face is not at the level of the computer screen/other VDT devices	Equal to 1/2 of your arm length	Sometimes	No	Every 60 minutes of work
19	Female	Occasionally(1)	Occasionally(1)	Occasionally(1)	Occasionally(1)	Occasionally(1)	Occasionally(1)	Occasionally(1)	Occasionally(1)	Occasionally(1)	Occasionally(1)	Never(0)	Never(0)	Never(0)	Occasionally(1)	Occasionally(1)	Occasionally(1)	Moderately intense(1)	Moderately intense(1)	Moderately intense(1)	Moderately intense(1)	Moderately intense(1)	Moderately intense(1)	Not applicable[N/A]	Not applicable[N/A]	Moderately intense(1)	Moderately intense(1)	Not applicable[N/A]	Not applicable[N/A]	Not applicable[N/A]	Moderately intense(1)	Not applicable[N/A]	Not applicable[N/A]	2-6 hours	7	Tablet/iPad, Smartphone	Academic/Study, Entertainment (Movies, Games, etc.), Social Media, Work/Professional	Yes	Using screen filters, Adjusting screen brightness, Taking regular breaks, Blue light filter glasses	Nil	No	No refractive error	Nil	No	My face is just at the level of the computer screen/other VDT devices	Equal to 1/2 of your arm length	Sometimes	No	Every 20 minutes of work
19	Male	Occasionally(1)	Never(0)	Often/always(2)	Occasionally(1)	Occasionally(1)	Never(0)	Never(0)	Never(0)	Often/always(2)	Occasionally(1)	Never(0)	Never(0)	Never(0)	Never(0)	Occasionally(1)	Never(0)	Moderately intense(1)	Not applicable[N/A]	Moderately intense(1)	Not applicable[N/A]	Not applicable[N/A]	Not applicable[N/A]	Not applicable[N/A]	Not applicable[N/A]	Not applicable[N/A]	Not applicable[N/A]	Not applicable[N/A]	Not applicable[N/A]	Not applicable[N/A]	Not applicable[N/A]	Not applicable[N/A]	Not applicable[N/A]	6-10 hours	7	Desktop/Laptop, Smartphone	Academic/Study, Entertainment (Movies, Games, etc.), Social Media	Yes	Using screen filters, Adjusting screen brightness, Blue light filter glasses	No	No	Myopia/ near sightedness	No	No	My face is just at the level of the computer screen/other VDT devices	Greater than 1/2 of your arm length	Sometimes	No	Every 2 hours of work
19	Male	Occasionally(1)	Often/always(2)	Often/always(2)	Occasionally(1)	Often/always(2)	Occasionally(1)	Often/always(2)	Occasionally(1)	Never(0)	Occasionally(1)	Occasionally(1)	Never(0)	Never(0)	Occasionally(1)	Occasionally(1)	Occasionally(1)	Moderately intense(1)	Moderately intense(1)	Moderately intense(1)	Moderately intense(1)	Moderately intense(1)	Moderately intense(1)	Moderately intense(1)	Moderately intense(1)	Moderately intense(1)	Moderately intense(1)	Moderately intense(1)	Moderately intense(1)	Moderately intense(1)	Moderately intense(1)	Moderately intense(1)	Moderately intense(1)	6-10 hours	7	Desktop/Laptop, Tablet/iPad, Smartphone	Academic/Study, Entertainment (Movies, Games, etc.), Social Media, Work/Professional	No	Using screen filters, Adjusting screen brightness, Taking regular breaks, Using artificial tears or eye drops, Blue light filter glasses	No	No	Myopia/ near sightedness	No	No	My face is just at the level of the computer screen/other VDT devices	Less than 1/2 of your arm length	Sometimes	Yes	Every 60 minutes of work
18	Female	Never(0)	Occasionally(1)	Never(0)	Never(0)	Occasionally(1)	Never(0)	Often/always(2)	Never(0)	Occasionally(1)	Never(0)	Often/always(2)	Never(0)	Never(0)	Never(0)	Often/always(2)	Occasionally(1)	Moderately intense(1)	Moderately intense(1)	Moderately intense(1)	Moderately intense(1)	Moderately intense(1)	Moderately intense(1)	Moderately intense(1)	Moderately intense(1)	Moderately intense(1)	Moderately intense(1)	Highly intense (2)	Highly intense (2)	Moderately intense(1)	Moderately intense(1)	Not applicable[N/A]	Moderately intense(1)	2-6 hours	7	Desktop/Laptop, Tablet/iPad, Smartphone	Academic/Study, Entertainment (Movies, Games, etc.), Social Media	No	Adjusting screen brightness		No	Myopia/ near sightedness		No	My face is just at the level of the computer screen/other VDT devices	Less than 1/2 of your arm length	Sometimes	No	Every 60 minutes of work
19	Male	Occasionally(1)	Occasionally(1)	Occasionally(1)	Occasionally(1)	Occasionally(1)	Never(0)	Occasionally(1)	Never(0)	Never(0)	Never(0)	Occasionally(1)	Never(0)	Occasionally(1)	Occasionally(1)	Occasionally(1)	Occasionally(1)	Moderately intense(1)	Not applicable[N/A]	Not applicable[N/A]	Moderately intense(1)	Not applicable[N/A]	Not applicable[N/A]	Not applicable[N/A]	Not applicable[N/A]	Not applicable[N/A]	Not applicable[N/A]	Not applicable[N/A]	Not applicable[N/A]	Not applicable[N/A]	Not applicable[N/A]	Not applicable[N/A]	Not applicable[N/A]	2-6 hours	6	Desktop/Laptop, Tablet/iPad, Smartphone, Gaming consoles, E-book	Academic/Study, Entertainment (Movies, Games, etc.), Social Media, Work/Professional	No	Adjusting screen brightness, Taking regular breaks, Using artificial tears or eye drops, Blue light filter glasses	No	No	I don’t know		No	My face is just at the level of the computer screen/other VDT devices	Equal to 1/2 of your arm length	Sometimes	No	More than every 2 hours
20	Male	Never(0)	Never(0)	Never(0)	Never(0)	Never(0)	Never(0)	Never(0)	Never(0)	Never(0)	Never(0)	Never(0)	Never(0)	Never(0)	Never(0)	Never(0)	Never(0)	Not applicable[N/A]	Not applicable[N/A]	Not applicable[N/A]	Not applicable[N/A]	Not applicable[N/A]	Not applicable[N/A]	Not applicable[N/A]	Not applicable[N/A]	Not applicable[N/A]	Not applicable[N/A]	Not applicable[N/A]	Not applicable[N/A]	Not applicable[N/A]	Not applicable[N/A]	Not applicable[N/A]	Not applicable[N/A]	2-6 hours	7	Tablet/iPad, Smartphone	Academic/Study, Entertainment (Movies, Games, etc.), Social Media	No	Using screen filters, Adjusting screen brightness, Blue light filter glasses		No	I refuse to say		No	My face is not at the level of the computer screen/other VDT devices	Equal to 1/2 of your arm length	Never	No	Every 20 minutes of work
19	Male	Never(0)	Often/always(2)	Often/always(2)	Occasionally(1)	Often/always(2)	Often/always(2)	Never(0)	Never(0)	Often/always(2)	Often/always(2)	Occasionally(1)	Never(0)	Never(0)	Occasionally(1)	Occasionally(1)	Occasionally(1)	Not applicable[N/A]	Highly intense (2)	Moderately intense(1)	Moderately intense(1)	Highly intense (2)	Highly intense (2)	Not applicable[N/A]	Not applicable[N/A]	Highly intense (2)	Highly intense (2)	Not applicable[N/A]	Not applicable[N/A]	Not applicable[N/A]	Moderately intense(1)	Not applicable[N/A]	Highly intense (2)	6-10 hours	7	Desktop/Laptop, Smartphone	Academic/Study, Entertainment (Movies, Games, etc.), Social Media	Yes	Using screen filters, Adjusting screen brightness, Using artificial tears or eye drops		No	Myopia/ near sightedness, Astigmatism	Dry eyes	No	My face is just at the level of the computer screen/other VDT devices	Equal to 1/2 of your arm length	Never	Yes	Every 60 minutes of work
19	Female	Occasionally(1)	Occasionally(1)	Occasionally(1)	Never(0)	Occasionally(1)	Occasionally(1)	Occasionally(1)	Occasionally(1)	Never(0)	Occasionally(1)	Never(0)	Never(0)	Never(0)	Never(0)	Never(0)	Often/always(2)	Not applicable[N/A]	Not applicable[N/A]	Not applicable[N/A]	Not applicable[N/A]	Moderately intense(1)	Not applicable[N/A]	Not applicable[N/A]	Moderately intense(1)	Not applicable[N/A]	Moderately intense(1)	Not applicable[N/A]	Not applicable[N/A]	Not applicable[N/A]	Not applicable[N/A]	Not applicable[N/A]	Moderately intense(1)	2-6 hours	7	Tablet/iPad	Academic/Study	Yes	None		No	No refractive error		No	My face is just at the level of the computer screen/other VDT devices	Equal to 1/2 of your arm length	Sometimes	Yes	Every 20 minutes of work
18	Male	Never(0)	Never(0)	Occasionally(1)	Occasionally(1)	Never(0)	Never(0)	Never(0)	Occasionally(1)	Never(0)	Never(0)	Never(0)	Never(0)	Never(0)	Occasionally(1)	Occasionally(1)	Often/always(2)	Not applicable[N/A]	Not applicable[N/A]	Not applicable[N/A]	Not applicable[N/A]	Not applicable[N/A]	Not applicable[N/A]	Not applicable[N/A]	Not applicable[N/A]	Not applicable[N/A]	Not applicable[N/A]	Not applicable[N/A]	Not applicable[N/A]	Not applicable[N/A]	Not applicable[N/A]	Not applicable[N/A]	Not applicable[N/A]	2-6 hours	7	Tablet/iPad, Smartphone	Academic/Study, Entertainment (Movies, Games, etc.), Social Media	No	Adjusting screen brightness, Taking regular breaks	no	No	I don’t know	no	No	My face is just at the level of the computer screen/other VDT devices	Greater than 1/2 of your arm length	Sometimes	Yes	Every 60 minutes of work
19	Male	Occasionally(1)	Occasionally(1)	Occasionally(1)	Occasionally(1)	Occasionally(1)	Occasionally(1)	Occasionally(1)	Occasionally(1)	Occasionally(1)	Occasionally(1)	Occasionally(1)	Occasionally(1)	Occasionally(1)	Occasionally(1)	Occasionally(1)	Occasionally(1)	Highly intense (2)	Highly intense (2)	Highly intense (2)	Highly intense (2)	Highly intense (2)	Highly intense (2)	Highly intense (2)	Highly intense (2)	Highly intense (2)	Highly intense (2)	Highly intense (2)	Highly intense (2)	Highly intense (2)	Highly intense (2)	Highly intense (2)	Highly intense (2)	2-6 hours	2	Tablet/iPad, Smartphone	Academic/Study, Entertainment (Movies, Games, etc.), Social Media	Yes	Using screen filters, Adjusting screen brightness, Taking regular breaks		No	No refractive error			My face is just at the level of the computer screen/other VDT devices	Equal to 1/2 of your arm length	Sometimes	No	Every 20 minutes of work
19	Male	Occasionally(1)	Occasionally(1)	Occasionally(1)	Occasionally(1)	Occasionally(1)	Occasionally(1)	Never(0)	Never(0)	Occasionally(1)	Never(0)	Never(0)	Never(0)	Never(0)	Never(0)	Occasionally(1)	Occasionally(1)	Moderately intense(1)	Moderately intense(1)	Moderately intense(1)	Highly intense (2)	Highly intense (2)	Moderately intense(1)	Not applicable[N/A]	Not applicable[N/A]	Moderately intense(1)	Not applicable[N/A]	Not applicable[N/A]	Not applicable[N/A]	Not applicable[N/A]	Not applicable[N/A]	Moderately intense(1)	Moderately intense(1)	2-6 hours	7	Desktop/Laptop, Smartphone	Academic/Study, Entertainment (Movies, Games, etc.), Social Media, Work/Professional	Yes	Adjusting screen brightness, Taking regular breaks		No	No refractive error		No	My face is not at the level of the computer screen/other VDT devices	Equal to 1/2 of your arm length	Never	Yes	Every 20 minutes of work
18	Female	Occasionally(1)	Often/always(2)	Never(0)	Never(0)	Never(0)	Never(0)	Never(0)	Occasionally(1)	Never(0)	Never(0)	Occasionally(1)	Never(0)	Never(0)	Never(0)	Never(0)	Often/always(2)	Moderately intense(1)	Highly intense (2)	Not applicable[N/A]	Not applicable[N/A]	Not applicable[N/A]	Not applicable[N/A]	Not applicable[N/A]	Moderately intense(1)	Not applicable[N/A]	Not applicable[N/A]	Moderately intense(1)	Not applicable[N/A]	Not applicable[N/A]	Not applicable[N/A]	Not applicable[N/A]	Highly intense (2)	2-6 hours	4	Tablet/iPad, Smartphone	Academic/Study, Entertainment (Movies, Games, etc.)	No	Adjusting screen brightness, Taking regular breaks	-	No	Astigmatism		No	My face is just at the level of the computer screen/other VDT devices	Greater than 1/2 of your arm length	Sometimes	No	Every 60 minutes of work
20	Female	Never(0)	Never(0)	Never(0)	Never(0)	Never(0)	Never(0)	Never(0)	Never(0)	Often/always(2)	Never(0)	Never(0)	Never(0)	Never(0)	Often/always(2)	Never(0)	Often/always(2)	Not applicable[N/A]	Not applicable[N/A]	Not applicable[N/A]	Not applicable[N/A]	Highly intense (2)	Not applicable[N/A]	Not applicable[N/A]	Not applicable[N/A]	Highly intense (2)	Not applicable[N/A]	Not applicable[N/A]	Not applicable[N/A]	Not applicable[N/A]	Not applicable[N/A]	Not applicable[N/A]	Not applicable[N/A]	More than 10 hours	4	Tablet/iPad, Smartphone	Academic/Study, Entertainment (Movies, Games, etc.), Social Media, Work/Professional	No	None	None	No	Myopia/ near sightedness	No	No	My face is not at the level of the computer screen/other VDT devices	Less than 1/2 of your arm length	Always	No	More than every 2 hours
20	Female	Occasionally(1)	Occasionally(1)	Never(0)	Never(0)	Occasionally(1)	Never(0)	Never(0)	Never(0)	Occasionally(1)	Never(0)	Never(0)	Never(0)	Never(0)	Never(0)	Never(0)	Occasionally(1)	Moderately intense(1)	Moderately intense(1)	Moderately intense(1)	Not applicable[N/A]	Moderately intense(1)	Not applicable[N/A]	Not applicable[N/A]	Not applicable[N/A]	Moderately intense(1)	Not applicable[N/A]	Not applicable[N/A]	Not applicable[N/A]	Not applicable[N/A]	Not applicable[N/A]	Not applicable[N/A]	Moderately intense(1)	2-6 hours	7	Smartphone	Academic/Study, Entertainment (Movies, Games, etc.)	No	Blue light filter glasses	No	No	Myopia/ near sightedness	No	No	My face is not at the level of the computer screen/other VDT devices	Equal to 1/2 of your arm length	Never	No	More than every 2 hours
19	Male	Never(0)	Occasionally(1)	Occasionally(1)	Never(0)	Occasionally(1)	Never(0)	Never(0)	Never(0)	Never(0)	Never(0)	Occasionally(1)	Never(0)	Never(0)	Never(0)	Never(0)	Never(0)	Not applicable[N/A]	Moderately intense(1)	Moderately intense(1)	Not applicable[N/A]	Moderately intense(1)	Not applicable[N/A]	Not applicable[N/A]	Not applicable[N/A]	Not applicable[N/A]	Not applicable[N/A]	Moderately intense(1)	Not applicable[N/A]	Not applicable[N/A]	Not applicable[N/A]	Not applicable[N/A]	Not applicable[N/A]	2-6 hours	7	Tablet/iPad	Academic/Study, Entertainment (Movies, Games, etc.), Social Media	Yes	Adjusting screen brightness	No	No	I don’t know, I refuse to say	No	No	My face is not at the level of the computer screen/other VDT devices	Greater than 1/2 of your arm length	Sometimes	No	Every 60 minutes of work
18	Female	Never(0)	Occasionally(1)	Never(0)	Never(0)	Occasionally(1)	Never(0)	Never(0)	Never(0)	Never(0)	Occasionally(1)	Never(0)	Never(0)	Never(0)	Occasionally(1)	Never(0)	Occasionally(1)	Not applicable[N/A]	Moderately intense(1)	Not applicable[N/A]	Not applicable[N/A]	Moderately intense(1)	Not applicable[N/A]	Not applicable[N/A]	Not applicable[N/A]	Not applicable[N/A]	Moderately intense(1)	Not applicable[N/A]	Not applicable[N/A]	Not applicable[N/A]	Moderately intense(1)	Not applicable[N/A]	Moderately intense(1)	6-10 hours	1	Smartphone	Academic/Study, Entertainment (Movies, Games, etc.), Social Media	No	Adjusting screen brightness	Nope	No	No refractive error	Nope	No	My face is not at the level of the computer screen/other VDT devices	Equal to 1/2 of your arm length	Never	No	Every 2 hours of work
19	Female	Often/always(2)	Occasionally(1)	Never(0)	Never(0)	Often/always(2)	Occasionally(1)	Occasionally(1)	Never(0)	Often/always(2)	Never(0)	Occasionally(1)	Never(0)	Often/always(2)	Occasionally(1)	Occasionally(1)	Often/always(2)	Moderately intense(1)	Moderately intense(1)	Not applicable[N/A]	Not applicable[N/A]	Moderately intense(1)	Moderately intense(1)	Not applicable[N/A]	Not applicable[N/A]	Highly intense (2)	Not applicable[N/A]	Moderately intense(1)	Not applicable[N/A]	Highly intense (2)	Moderately intense(1)	Highly intense (2)	Highly intense (2)	6-10 hours	7	Desktop/Laptop, Tablet/iPad, Smartphone, E-book	Academic/Study, Entertainment (Movies, Games, etc.), Social Media	Yes	None	Iron- anemia	No	Myopia/ near sightedness		No	My face is just at the level of the computer screen/other VDT devices	Equal to 1/2 of your arm length	Sometimes	Yes	Every 2 hours of work
20	Male	Never(0)	Never(0)	Never(0)	Never(0)	Never(0)	Never(0)	Never(0)	Never(0)	Never(0)	Never(0)	Never(0)	Never(0)	Never(0)	Never(0)	Never(0)	Never(0)	Not applicable[N/A]	Not applicable[N/A]	Not applicable[N/A]	Not applicable[N/A]	Not applicable[N/A]	Not applicable[N/A]	Not applicable[N/A]	Not applicable[N/A]	Not applicable[N/A]	Not applicable[N/A]	Not applicable[N/A]	Not applicable[N/A]	Not applicable[N/A]	Not applicable[N/A]	Not applicable[N/A]	Not applicable[N/A]	6-10 hours	5	Tablet/iPad, E-book	Academic/Study	Yes	Adjusting screen brightness, Taking regular breaks		No	No refractive error		No	My face is not at the level of the computer screen/other VDT devices	Greater than 1/2 of your arm length	Sometimes	Yes	Every 60 minutes of work
18	Male	Occasionally(1)	Never(0)	Occasionally(1)	Occasionally(1)	Never(0)	Never(0)	Never(0)	Never(0)	Never(0)	Occasionally(1)	Occasionally(1)	Never(0)	Never(0)	Never(0)	Never(0)	Never(0)	Moderately intense(1)	Not applicable[N/A]	Moderately intense(1)	Moderately intense(1)	Not applicable[N/A]	Not applicable[N/A]	Not applicable[N/A]	Not applicable[N/A]	Not applicable[N/A]	Moderately intense(1)	Not applicable[N/A]	Not applicable[N/A]	Not applicable[N/A]	Not applicable[N/A]	Not applicable[N/A]	Moderately intense(1)	6-10 hours	7	Tablet/iPad, Smartphone	Academic/Study, Entertainment (Movies, Games, etc.), Social Media, Work/Professional	No	Using screen filters, Adjusting screen brightness, Taking regular breaks	No	No	Myopia/ near sightedness	No	No	My face is just at the level of the computer screen/other VDT devices	Equal to 1/2 of your arm length	Never	Yes	Every 60 minutes of work
19	Male	Occasionally(1)	Occasionally(1)	Never(0)	Never(0)	Never(0)	Never(0)	Never(0)	Never(0)	Occasionally(1)	Never(0)	Occasionally(1)	Never(0)	Never(0)	Never(0)	Never(0)	Never(0)	Not applicable[N/A]	Not applicable[N/A]	Not applicable[N/A]	Not applicable[N/A]	Not applicable[N/A]	Not applicable[N/A]	Not applicable[N/A]	Not applicable[N/A]	Not applicable[N/A]	Not applicable[N/A]	Not applicable[N/A]	Not applicable[N/A]	Not applicable[N/A]	Not applicable[N/A]	Not applicable[N/A]	Not applicable[N/A]	2-6 hours	7	Tablet/iPad, Smartphone	Academic/Study, Entertainment (Movies, Games, etc.), Social Media	No	Adjusting screen brightness, Blue light filter glasses		No	Myopia/ near sightedness		No	My face is not at the level of the computer screen/other VDT devices	Equal to 1/2 of your arm length	Never	No	Every 60 minutes of work
19	Male	Often/always(2)	Occasionally(1)	Occasionally(1)	Never(0)	Occasionally(1)	Occasionally(1)	Never(0)	Never(0)	Never(0)	Never(0)	Never(0)	Never(0)	Never(0)	Never(0)	Never(0)	Never(0)	Highly intense (2)	Moderately intense(1)	Moderately intense(1)	Not applicable[N/A]	Not applicable[N/A]	Moderately intense(1)	Not applicable[N/A]	Not applicable[N/A]	Not applicable[N/A]	Not applicable[N/A]	Not applicable[N/A]	Not applicable[N/A]	Not applicable[N/A]	Not applicable[N/A]	Not applicable[N/A]	Not applicable[N/A]	2-6 hours	7	Tablet/iPad, Smartphone	Academic/Study, Entertainment (Movies, Games, etc.), Social Media	No	Adjusting screen brightness, Taking regular breaks	No	No	No refractive error	No	No	My face is just at the level of the computer screen/other VDT devices	Equal to 1/2 of your arm length	Sometimes	No	Every 60 minutes of work
20	Male	Occasionally(1)	Occasionally(1)	Occasionally(1)	Never(0)	Never(0)	Never(0)	Occasionally(1)	Occasionally(1)	Never(0)	Never(0)	Occasionally(1)	Occasionally(1)	Never(0)	Never(0)	Never(0)	Occasionally(1)	Moderately intense(1)	Not applicable[N/A]	Moderately intense(1)	Not applicable[N/A]	Not applicable[N/A]	Not applicable[N/A]	Moderately intense(1)	Moderately intense(1)	Not applicable[N/A]	Not applicable[N/A]	Moderately intense(1)	Moderately intense(1)	Not applicable[N/A]	Moderately intense(1)	Not applicable[N/A]	Moderately intense(1)	2-6 hours	2	Tablet/iPad, Smartphone	Academic/Study, Entertainment (Movies, Games, etc.), Social Media	Yes	Using screen filters, Adjusting screen brightness, Blue light filter glasses		No	No refractive error		No	My face is just at the level of the computer screen/other VDT devices	Equal to 1/2 of your arm length	Never	Yes	Every 20 minutes of work
19	Male	Occasionally(1)	Never(0)	Never(0)	Never(0)	Never(0)	Never(0)	Never(0)	Never(0)	Never(0)	Never(0)	Never(0)	Never(0)	Never(0)	Never(0)	Never(0)	Never(0)	Not applicable[N/A]	Not applicable[N/A]	Not applicable[N/A]	Not applicable[N/A]	Not applicable[N/A]	Not applicable[N/A]	Not applicable[N/A]	Not applicable[N/A]	Not applicable[N/A]	Not applicable[N/A]	Not applicable[N/A]	Not applicable[N/A]	Not applicable[N/A]	Not applicable[N/A]	Not applicable[N/A]	Not applicable[N/A]	6-10 hours	7	Desktop/Laptop, Tablet/iPad, Smartphone	Academic/Study, Entertainment (Movies, Games, etc.), Social Media	Yes	None		Yes	Astigmatism		No	My face is just at the level of the computer screen/other VDT devices	Less than 1/2 of your arm length	Sometimes	No	Every 60 minutes of work
19	Female	Occasionally(1)	Never(0)	Never(0)	Never(0)	Never(0)	Never(0)	Never(0)	Occasionally(1)	Never(0)	Occasionally(1)	Never(0)	Never(0)	Never(0)	Never(0)	Never(0)	Occasionally(1)	Moderately intense(1)	Not applicable[N/A]	Not applicable[N/A]	Not applicable[N/A]	Not applicable[N/A]	Not applicable[N/A]	Not applicable[N/A]	Not applicable[N/A]	Not applicable[N/A]	Moderately intense(1)	Not applicable[N/A]	Not applicable[N/A]	Not applicable[N/A]	Not applicable[N/A]	Not applicable[N/A]	Moderately intense(1)	2-6 hours	7	Smartphone	Academic/Study, Entertainment (Movies, Games, etc.), Social Media, Work/Professional	No	Adjusting screen brightness, Taking regular breaks	-	No	Myopia/ near sightedness, Astigmatism	-	No	My face is not at the level of the computer screen/other VDT devices	Equal to 1/2 of your arm length	Sometimes	No	Every 20 minutes of work
19	Male	Never(0)	Occasionally(1)	Never(0)	Never(0)	Never(0)	Occasionally(1)	Never(0)	Occasionally(1)	Occasionally(1)	Occasionally(1)	Occasionally(1)	Never(0)	Never(0)	Occasionally(1)	Occasionally(1)	Occasionally(1)	Not applicable[N/A]	Highly intense (2)	Highly intense (2)	Moderately intense(1)	Not applicable[N/A]	Highly intense (2)	Not applicable[N/A]	Not applicable[N/A]	Highly intense (2)	Not applicable[N/A]	Not applicable[N/A]	Highly intense (2)	Not applicable[N/A]	Not applicable[N/A]	Not applicable[N/A]	Highly intense (2)	6-10 hours	5	Tablet/iPad	Academic/Study, Entertainment (Movies, Games, etc.), Social Media	Yes	Using screen filters, Adjusting screen brightness, Taking regular breaks, Blue light filter glasses	No	No	No refractive error	No	No	My face is just at the level of the computer screen/other VDT devices	Equal to 1/2 of your arm length	Sometimes	Yes	Every 60 minutes of work
20	Male	Never(0)	Occasionally(1)	Occasionally(1)	Never(0)	Never(0)	Never(0)	Occasionally(1)	Never(0)	Never(0)	Never(0)	Never(0)	Never(0)	Never(0)	Never(0)	Never(0)	Never(0)	Not applicable[N/A]	Moderately intense(1)	Moderately intense(1)	Not applicable[N/A]	Not applicable[N/A]	Not applicable[N/A]	Not applicable[N/A]	Not applicable[N/A]	Not applicable[N/A]	Not applicable[N/A]	Not applicable[N/A]	Not applicable[N/A]	Not applicable[N/A]	Not applicable[N/A]	Not applicable[N/A]	Not applicable[N/A]	2-6 hours	7	Smartphone	Academic/Study, Entertainment (Movies, Games, etc.), Social Media, Work/Professional	Yes	Using screen filters, Adjusting screen brightness, Blue light filter glasses		No	No refractive error		No	My face is not at the level of the computer screen/other VDT devices	Equal to 1/2 of your arm length	Never	No	Every 20 minutes of work
20	Female	Occasionally(1)	Occasionally(1)	Never(0)	Never(0)	Occasionally(1)	Occasionally(1)	Never(0)	Never(0)	Occasionally(1)	Occasionally(1)	Never(0)	Never(0)	Never(0)	Never(0)	Occasionally(1)	Occasionally(1)	Not applicable[N/A]	Moderately intense(1)	Not applicable[N/A]	Not applicable[N/A]	Moderately intense(1)	Moderately intense(1)	Not applicable[N/A]	Not applicable[N/A]	Not applicable[N/A]	Moderately intense(1)	Not applicable[N/A]	Not applicable[N/A]	Not applicable[N/A]	Not applicable[N/A]	Not applicable[N/A]	Moderately intense(1)	Less than 2 hours	5	Smartphone	Academic/Study, Entertainment (Movies, Games, etc.), Social Media, Work/Professional	Yes	Adjusting screen brightness, Taking regular breaks, Using artificial tears or eye drops		No	Myopia/ near sightedness, Astigmatism		No	My face is just at the level of the computer screen/other VDT devices	Equal to 1/2 of your arm length	Never	Yes	Every 20 minutes of work
19	Male	Never(0)	Often/always(2)	Often/always(2)	Occasionally(1)	Often/always(2)	Often/always(2)	Often/always(2)	Often/always(2)	Often/always(2)	Often/always(2)	Never(0)	Never(0)	Never(0)	Never(0)	Never(0)	Never(0)	Not applicable[N/A]	Moderately intense(1)	Moderately intense(1)	Moderately intense(1)	Moderately intense(1)	Moderately intense(1)	Moderately intense(1)	Moderately intense(1)	Moderately intense(1)	Moderately intense(1)	Not applicable[N/A]	Not applicable[N/A]	Not applicable[N/A]	Not applicable[N/A]	Not applicable[N/A]	Not applicable[N/A]	More than 10 hours	7	Desktop/Laptop, Tablet/iPad, Smartphone, Gaming consoles, E-book	Academic/Study, Entertainment (Movies, Games, etc.), Social Media, Work/Professional	Yes	Using screen filters, Adjusting screen brightness, Taking regular breaks, Blue light filter glasses	Multi vitamin	Yes	No refractive error	None	No	My face is just at the level of the computer screen/other VDT devices	Greater than 1/2 of your arm length	Never	No	Every 60 minutes of work
19	Female	Often/always(2)	Often/always(2)	Occasionally(1)	Often/always(2)	Often/always(2)	Occasionally(1)	Often/always(2)	Occasionally(1)	Often/always(2)	Often/always(2)	Occasionally(1)	Never(0)	Never(0)	Often/always(2)	Never(0)	Often/always(2)	Highly intense (2)	Moderately intense(1)	Moderately intense(1)	Highly intense (2)	Moderately intense(1)	Not applicable[N/A]	Not applicable[N/A]	Moderately intense(1)	Moderately intense(1)	Highly intense (2)	Not applicable[N/A]	Not applicable[N/A]	Not applicable[N/A]	Not applicable[N/A]	Not applicable[N/A]	Highly intense (2)	More than 10 hours	7	Desktop/Laptop, Tablet/iPad, Smartphone, Gaming consoles	Academic/Study, Entertainment (Movies, Games, etc.), Social Media, Work/Professional	No	None	Pain	No	No refractive error		No	My face is just at the level of the computer screen/other VDT devices	Equal to 1/2 of your arm length	Sometimes	No	More than every 2 hours
19	Male	Never(0)	Never(0)	Never(0)	Never(0)	Never(0)	Never(0)	Never(0)	Never(0)	Never(0)	Never(0)	Never(0)	Never(0)	Never(0)	Never(0)	Never(0)	Never(0)	Not applicable[N/A]	Not applicable[N/A]	Not applicable[N/A]	Not applicable[N/A]	Not applicable[N/A]	Not applicable[N/A]	Not applicable[N/A]	Not applicable[N/A]	Not applicable[N/A]	Highly intense (2)	Not applicable[N/A]	Not applicable[N/A]	Not applicable[N/A]	Not applicable[N/A]	Not applicable[N/A]	Not applicable[N/A]	2-6 hours	7	Desktop/Laptop, Tablet/iPad, Smartphone, Gaming consoles	Academic/Study, Entertainment (Movies, Games, etc.), Social Media	No	Using screen filters, Adjusting screen brightness, Blue light filter glasses, None	No	No	No refractive error		No	My face is just at the level of the computer screen/other VDT devices	Equal to 1/2 of your arm length	Never	No	Every 60 minutes of work
20	Female	Occasionally(1)	Never(0)	Never(0)	Never(0)	Never(0)	Never(0)	Never(0)	Never(0)	Never(0)	Never(0)	Never(0)	Never(0)	Never(0)	Occasionally(1)	Never(0)	Never(0)	Moderately intense(1)	Not applicable[N/A]	Not applicable[N/A]	Not applicable[N/A]	Not applicable[N/A]	Not applicable[N/A]	Not applicable[N/A]	Not applicable[N/A]	Not applicable[N/A]	Not applicable[N/A]	Not applicable[N/A]	Moderately intense(1)	Not applicable[N/A]	Not applicable[N/A]	Not applicable[N/A]	Not applicable[N/A]	More than 10 hours	7	Tablet/iPad, Smartphone	Academic/Study, Entertainment (Movies, Games, etc.), Social Media	No	Adjusting screen brightness, Taking regular breaks	Nil	No	No refractive error	No	No	My face is just at the level of the computer screen/other VDT devices	Less than 1/2 of your arm length	Sometimes	No	Every 60 minutes of work
18	Female	Often/always(2)	Occasionally(1)	Never(0)	Never(0)	Never(0)	Occasionally(1)	Often/always(2)	Often/always(2)	Occasionally(1)	Occasionally(1)	Never(0)	Never(0)	Occasionally(1)	Never(0)	Often/always(2)	Often/always(2)	Highly intense (2)	Moderately intense(1)	Not applicable[N/A]	Not applicable[N/A]	Moderately intense(1)	Highly intense (2)	Moderately intense(1)	Highly intense (2)	Not applicable[N/A]	Not applicable[N/A]	Moderately intense(1)	Not applicable[N/A]	Moderately intense(1)	Not applicable[N/A]	Highly intense (2)	Moderately intense(1)	2-6 hours	7	Tablet/iPad, Smartphone	Academic/Study, Entertainment (Movies, Games, etc.)	Yes	Adjusting screen brightness, Taking regular breaks	nah bro	No	Myopia/ near sightedness	no. just an unfortunate case of near-blindness myopia	No	My face is not at the level of the computer screen/other VDT devices	Equal to 1/2 of your arm length	Sometimes	No	Every 60 minutes of work
19	Female	Never(0)	Never(0)	Never(0)	Never(0)	Never(0)	Never(0)	Never(0)	Never(0)	Never(0)	Never(0)	Never(0)	Never(0)	Never(0)	Never(0)	Never(0)	Occasionally(1)	Not applicable[N/A]	Not applicable[N/A]	Not applicable[N/A]	Not applicable[N/A]	Not applicable[N/A]	Not applicable[N/A]	Not applicable[N/A]	Not applicable[N/A]	Not applicable[N/A]	Not applicable[N/A]	Not applicable[N/A]	Not applicable[N/A]	Not applicable[N/A]	Not applicable[N/A]	Not applicable[N/A]	Moderately intense(1)	Less than 2 hours	1	Smartphone	Academic/Study, Social Media	Yes	Adjusting screen brightness, Taking regular breaks	No	No	Myopia/ near sightedness	No	No	My face is just at the level of the computer screen/other VDT devices	Equal to 1/2 of your arm length	Never	Yes	Every 20 minutes of work
18	Female	Occasionally(1)	Occasionally(1)	Occasionally(1)	Occasionally(1)	Never(0)	Occasionally(1)	Never(0)	Never(0)	Never(0)	Occasionally(1)	Never(0)	Never(0)	Never(0)	Never(0)	Occasionally(1)	Often/always(2)	Moderately intense(1)	Not applicable[N/A]	Not applicable[N/A]	Not applicable[N/A]	Not applicable[N/A]	Moderately intense(1)	Not applicable[N/A]	Moderately intense(1)	Not applicable[N/A]	Moderately intense(1)	Not applicable[N/A]	Not applicable[N/A]	Not applicable[N/A]	Not applicable[N/A]	Not applicable[N/A]	Not applicable[N/A]	2-6 hours	7	Tablet/iPad	Academic/Study, Entertainment (Movies, Games, etc.), Social Media, Work/Professional	Yes	Adjusting screen brightness, Taking regular breaks		No	Myopia/ near sightedness		No	My face is not at the level of the computer screen/other VDT devices	Less than 1/2 of your arm length	Never	No	Every 60 minutes of work
20	Female	Occasionally(1)	Often/always(2)	Never(0)	Never(0)	Often/always(2)	Never(0)	Occasionally(1)	Occasionally(1)	Occasionally(1)	Never(0)	Never(0)	Never(0)	Occasionally(1)	Never(0)	Never(0)	Occasionally(1)	Moderately intense(1)	Moderately intense(1)	Not applicable[N/A]	Not applicable[N/A]	Moderately intense(1)	Not applicable[N/A]	Moderately intense(1)	Moderately intense(1)	Not applicable[N/A]	Not applicable[N/A]	Not applicable[N/A]	Not applicable[N/A]	Not applicable[N/A]	Not applicable[N/A]	Not applicable[N/A]	Moderately intense(1)	6-10 hours	7	Smartphone, E-book	Academic/Study, Entertainment (Movies, Games, etc.), Social Media	No	Using screen filters, Adjusting screen brightness, Blue light filter glasses	No	No	Myopia/ near sightedness	No	No	My face is not at the level of the computer screen/other VDT devices	Less than 1/2 of your arm length	Never	No	Every 2 hours of work
19	Female	Occasionally(1)	Occasionally(1)	Occasionally(1)	Never(0)	Occasionally(1)	Often/always(2)	Never(0)	Occasionally(1)	Occasionally(1)	Never(0)	Occasionally(1)	Never(0)	Occasionally(1)	Never(0)	Occasionally(1)	Occasionally(1)	Moderately intense(1)	Moderately intense(1)	Moderately intense(1)	Moderately intense(1)	Moderately intense(1)	Moderately intense(1)	Not applicable[N/A]	Moderately intense(1)	Not applicable[N/A]	Not applicable[N/A]	Moderately intense(1)	Moderately intense(1)	Moderately intense(1)	Not applicable[N/A]	Moderately intense(1)	Moderately intense(1)	6-10 hours	7	Tablet/iPad, Smartphone	Academic/Study, Entertainment (Movies, Games, etc.)	No	None	Nil	No	Hypermetropia/ far sightedness		No	My face is not at the level of the computer screen/other VDT devices	Equal to 1/2 of your arm length	Never	No	Every 20 minutes of work
19	Female	Often/always(2)	Occasionally(1)	Occasionally(1)	Occasionally(1)	Occasionally(1)	Occasionally(1)	Occasionally(1)	Never(0)	Often/always(2)	Occasionally(1)	Often/always(2)	Often/always(2)	Occasionally(1)	Occasionally(1)	Occasionally(1)	Often/always(2)	Moderately intense(1)	Moderately intense(1)	Not applicable[N/A]	Not applicable[N/A]	Moderately intense(1)	Not applicable[N/A]	Not applicable[N/A]	Moderately intense(1)	Moderately intense(1)	Not applicable[N/A]	Moderately intense(1)	Moderately intense(1)	Moderately intense(1)	Moderately intense(1)	Moderately intense(1)	Highly intense (2)	2-6 hours	7	Tablet/iPad, Smartphone	Academic/Study, Entertainment (Movies, Games, etc.)	No	Using screen filters, Taking regular breaks		Prefer not to say	Myopia/ near sightedness, Astigmatism		No	My face is not at the level of the computer screen/other VDT devices	Less than 1/2 of your arm length	Sometimes	No	Every 60 minutes of work
19	Male	Occasionally(1)	Occasionally(1)	Occasionally(1)	Never(0)	Never(0)	Never(0)	Never(0)	Never(0)	Never(0)	Never(0)	Never(0)	Never(0)	Occasionally(1)	Never(0)	Occasionally(1)	Occasionally(1)	Moderately intense(1)	Moderately intense(1)	Not applicable[N/A]	Not applicable[N/A]	Moderately intense(1)	Not applicable[N/A]	Not applicable[N/A]	Not applicable[N/A]	Not applicable[N/A]	Not applicable[N/A]	Not applicable[N/A]	Not applicable[N/A]	Not applicable[N/A]	Not applicable[N/A]	Not applicable[N/A]	Moderately intense(1)	2-6 hours	3	Smartphone	Entertainment (Movies, Games, etc.), Social Media, Work/Professional	No	Using screen filters, Adjusting screen brightness, Taking regular breaks		No	No refractive error			My face is not at the level of the computer screen/other VDT devices	Greater than 1/2 of your arm length	Sometimes	No	Every 60 minutes of work
19	Male	Occasionally(1)	Occasionally(1)	Never(0)	Never(0)	Occasionally(1)	Never(0)	Never(0)	Occasionally(1)	Never(0)	Never(0)	Never(0)	Never(0)	Never(0)	Never(0)	Occasionally(1)	Often/always(2)	Highly intense (2)	Moderately intense(1)	Not applicable[N/A]	Not applicable[N/A]	Moderately intense(1)	Not applicable[N/A]	Not applicable[N/A]	Moderately intense(1)	Not applicable[N/A]	Not applicable[N/A]	Not applicable[N/A]	Not applicable[N/A]	Not applicable[N/A]	Not applicable[N/A]	Moderately intense(1)	Highly intense (2)	2-6 hours	7	Desktop/Laptop, Tablet/iPad, Smartphone	Academic/Study, Entertainment (Movies, Games, etc.)	No	Using screen filters, Adjusting screen brightness, Blue light filter glasses		No	Myopia/ near sightedness		No	My face is just at the level of the computer screen/other VDT devices	Equal to 1/2 of your arm length	Never	No	Every 60 minutes of work
19	Male	Occasionally(1)	Occasionally(1)	Occasionally(1)	Never(0)	Never(0)	Occasionally(1)	Often/always(2)	Often/always(2)	Often/always(2)	Occasionally(1)	Often/always(2)	Never(0)	Never(0)	Often/always(2)	Often/always(2)	Often/always(2)	Moderately intense(1)	Moderately intense(1)	Not applicable[N/A]	Not applicable[N/A]	Not applicable[N/A]	Not applicable[N/A]	Moderately intense(1)	Moderately intense(1)	Highly intense (2)	Moderately intense(1)	Highly intense (2)	Moderately intense(1)	Not applicable[N/A]	Highly intense (2)	Highly intense (2)	Highly intense (2)	6-10 hours	7	Tablet/iPad, Smartphone	Academic/Study, Entertainment (Movies, Games, etc.), Social Media	No	Blue light filter glasses	No	No	No refractive error	No	No	My face is just at the level of the computer screen/other VDT devices	Equal to 1/2 of your arm length	Sometimes	No	Every 20 minutes of work
20	Male	Occasionally(1)	Occasionally(1)	Occasionally(1)	Never(0)	Occasionally(1)	Never(0)	Occasionally(1)	Occasionally(1)	Never(0)	Occasionally(1)	Occasionally(1)	Occasionally(1)	Often/always(2)	Occasionally(1)	Often/always(2)	Often/always(2)	Moderately intense(1)	Moderately intense(1)	Moderately intense(1)	Not applicable[N/A]	Moderately intense(1)	Moderately intense(1)	Moderately intense(1)	Moderately intense(1)	Moderately intense(1)	Highly intense (2)	Moderately intense(1)	Not applicable[N/A]	Highly intense (2)	Highly intense (2)	Highly intense (2)	Highly intense (2)	6-10 hours	7	Smartphone	Academic/Study, Entertainment (Movies, Games, etc.)	No	Adjusting screen brightness, Taking regular breaks		No	Myopia/ near sightedness		No	My face is just at the level of the computer screen/other VDT devices	Equal to 1/2 of your arm length	Sometimes	Yes	Every 60 minutes of work
19	Female	Never(0)	Occasionally(1)	Never(0)	Never(0)	Never(0)	Never(0)	Never(0)	Never(0)	Never(0)	Never(0)	Occasionally(1)	Never(0)	Never(0)	Never(0)	Often/always(2)	Often/always(2)	Not applicable[N/A]	Not applicable[N/A]	Not applicable[N/A]	Not applicable[N/A]	Not applicable[N/A]	Not applicable[N/A]	Not applicable[N/A]	Moderately intense(1)	Not applicable[N/A]	Not applicable[N/A]	Moderately intense(1)	Not applicable[N/A]	Not applicable[N/A]	Not applicable[N/A]	Moderately intense(1)	Moderately intense(1)	2-6 hours	7	Tablet/iPad, Smartphone	Academic/Study, Entertainment (Movies, Games, etc.)	No	Adjusting screen brightness, Taking regular breaks	None	No	Myopia/ near sightedness	None	No	My face is not at the level of the computer screen/other VDT devices	Equal to 1/2 of your arm length	Sometimes	No	Every 20 minutes of work
19	Female	Occasionally(1)	Occasionally(1)	Occasionally(1)	Never(0)	Never(0)	Never(0)	Never(0)	Occasionally(1)	Occasionally(1)	Never(0)	Occasionally(1)	Never(0)	Never(0)	Never(0)	Often/always(2)	Occasionally(1)	Moderately intense(1)	Moderately intense(1)	Moderately intense(1)	Not applicable[N/A]	Not applicable[N/A]	Not applicable[N/A]	Not applicable[N/A]	Moderately intense(1)	Not applicable[N/A]	Not applicable[N/A]	Not applicable[N/A]	Not applicable[N/A]	Not applicable[N/A]	Not applicable[N/A]	Moderately intense(1)	Moderately intense(1)	2-6 hours	7	Tablet/iPad, Smartphone	Entertainment (Movies, Games, etc.), Social Media	No	Blue light filter glasses	No	No	Hypermetropia/ far sightedness	No	No	My face is not at the level of the computer screen/other VDT devices	Equal to 1/2 of your arm length	Sometimes	No	Every 60 minutes of work
19	Female	Occasionally(1)	Occasionally(1)	Occasionally(1)	Occasionally(1)	Often/always(2)	Never(0)	Occasionally(1)	Occasionally(1)	Occasionally(1)	Occasionally(1)	Occasionally(1)	Occasionally(1)	Occasionally(1)	Often/always(2)	Often/always(2)	Often/always(2)	Moderately intense(1)	Moderately intense(1)	Moderately intense(1)	Moderately intense(1)	Moderately intense(1)	Moderately intense(1)	Moderately intense(1)	Moderately intense(1)	Moderately intense(1)	Moderately intense(1)	Moderately intense(1)	Moderately intense(1)	Moderately intense(1)	Moderately intense(1)	Moderately intense(1)	Highly intense (2)	More than 10 hours	7	Tablet/iPad, Smartphone	Academic/Study, Entertainment (Movies, Games, etc.), Social Media, Work/Professional	No	None		No	Myopia/ near sightedness		No	My face is just at the level of the computer screen/other VDT devices	Less than 1/2 of your arm length	Sometimes	No	Every 20 minutes of work
20	Female	Never(0)	Never(0)	Never(0)	Never(0)	Never(0)	Never(0)	Never(0)	Never(0)	Never(0)	Never(0)	Never(0)	Never(0)	Never(0)	Never(0)	Occasionally(1)	Occasionally(1)	Not applicable[N/A]	Not applicable[N/A]	Not applicable[N/A]	Not applicable[N/A]	Not applicable[N/A]	Not applicable[N/A]	Not applicable[N/A]	Not applicable[N/A]	Not applicable[N/A]	Not applicable[N/A]	Not applicable[N/A]	Not applicable[N/A]	Not applicable[N/A]	Not applicable[N/A]	Moderately intense(1)	Moderately intense(1)	2-6 hours	7	Smartphone	Academic/Study, Entertainment (Movies, Games, etc.)	No	Using screen filters, Adjusting screen brightness, Taking regular breaks	No	No	No refractive error	No	No	My face is not at the level of the computer screen/other VDT devices	Greater than 1/2 of your arm length	Never	No	Every 60 minutes of work
20	Female	Occasionally(1)	Often/always(2)	Often/always(2)	Often/always(2)	Occasionally(1)	Never(0)	Occasionally(1)	Occasionally(1)	Often/always(2)	Occasionally(1)	Occasionally(1)	Occasionally(1)	Occasionally(1)	Never(0)	Occasionally(1)	Often/always(2)	Moderately intense(1)	Moderately intense(1)	Moderately intense(1)	Moderately intense(1)	Moderately intense(1)	Not applicable[N/A]	Moderately intense(1)	Moderately intense(1)	Moderately intense(1)	Moderately intense(1)	Moderately intense(1)	Moderately intense(1)	Moderately intense(1)	Moderately intense(1)	Moderately intense(1)	Moderately intense(1)	2-6 hours	7	Desktop/Laptop, Smartphone	Academic/Study, Entertainment (Movies, Games, etc.), Social Media	No	Adjusting screen brightness, Taking regular breaks		No	I don’t know			My face is just at the level of the computer screen/other VDT devices	Equal to 1/2 of your arm length	Sometimes	No	Every 2 hours of work
19	Female	Occasionally(1)	Occasionally(1)	Occasionally(1)	Occasionally(1)	Occasionally(1)	Never(0)	Occasionally(1)	Occasionally(1)	Often/always(2)	Occasionally(1)	Never(0)	Never(0)	Never(0)	Often/always(2)	Never(0)	Often/always(2)	Moderately intense(1)	Moderately intense(1)	Moderately intense(1)	Moderately intense(1)	Moderately intense(1)	Moderately intense(1)	Moderately intense(1)	Moderately intense(1)	Moderately intense(1)	Moderately intense(1)	Moderately intense(1)	Moderately intense(1)	Moderately intense(1)	Moderately intense(1)	Moderately intense(1)	Moderately intense(1)	6-10 hours	7	Desktop/Laptop, Tablet/iPad, Smartphone	Academic/Study, Entertainment (Movies, Games, etc.), Social Media	No	Adjusting screen brightness, Taking regular breaks	No	No	No refractive error	No	No	My face is not at the level of the computer screen/other VDT devices	Equal to 1/2 of your arm length	Sometimes	No	Every 20 minutes of work
21	Female	Never(0)	Occasionally(1)	Occasionally(1)	Never(0)	Often/always(2)	Never(0)	Often/always(2)	Never(0)	Occasionally(1)	Often/always(2)	Often/always(2)	Never(0)	Often/always(2)	Often/always(2)	Often/always(2)	Occasionally(1)	Highly intense (2)	Highly intense (2)	Highly intense (2)	Highly intense (2)	Highly intense (2)	Highly intense (2)	Highly intense (2)	Highly intense (2)	Highly intense (2)	Not applicable[N/A]	Not applicable[N/A]	Moderately intense(1)	Not applicable[N/A]	Not applicable[N/A]	Not applicable[N/A]	Highly intense (2)	6-10 hours	7	Tablet/iPad, Smartphone	Social Media	No	None	Na	No	I don’t know	Not aware	No	My face is not at the level of the computer screen/other VDT devices	Less than 1/2 of your arm length	Always	No	More than every 2 hours
19	Male	Never(0)	Never(0)	Never(0)	Never(0)	Never(0)	Never(0)	Never(0)	Never(0)	Never(0)	Never(0)	Never(0)	Never(0)	Never(0)	Never(0)	Never(0)	Never(0)	Not applicable[N/A]	Not applicable[N/A]	Not applicable[N/A]	Not applicable[N/A]	Not applicable[N/A]	Not applicable[N/A]	Not applicable[N/A]	Not applicable[N/A]	Not applicable[N/A]	Not applicable[N/A]	Not applicable[N/A]	Not applicable[N/A]	Not applicable[N/A]	Not applicable[N/A]	Not applicable[N/A]	Not applicable[N/A]	6-10 hours	7	Tablet/iPad, Smartphone	Academic/Study, Entertainment (Movies, Games, etc.), Social Media	No	Adjusting screen brightness	No	No	No refractive error	No	No	My face is just at the level of the computer screen/other VDT devices	Equal to 1/2 of your arm length	Never	No	Every 20 minutes of work
20	Female	Often/always(2)	Occasionally(1)	Often/always(2)	Often/always(2)	Occasionally(1)	Occasionally(1)	Occasionally(1)	Never(0)	Occasionally(1)	Often/always(2)	Often/always(2)	Often/always(2)	Often/always(2)	Often/always(2)	Occasionally(1)	Often/always(2)	Moderately intense(1)	Moderately intense(1)	Moderately intense(1)	Moderately intense(1)	Moderately intense(1)	Moderately intense(1)	Moderately intense(1)	Moderately intense(1)	Moderately intense(1)	Moderately intense(1)	Moderately intense(1)	Moderately intense(1)	Moderately intense(1)	Moderately intense(1)	Moderately intense(1)	Moderately intense(1)	2-6 hours	7	Tablet/iPad, Smartphone, E-book	Academic/Study, Entertainment (Movies, Games, etc.), Social Media, Work/Professional	No	Adjusting screen brightness	Nil	No	No refractive error	No	No	My face is not at the level of the computer screen/other VDT devices	Equal to 1/2 of your arm length	Sometimes	No	Every 60 minutes of work
19	Female	Never(0)	Occasionally(1)	Often/always(2)	Often/always(2)	Often/always(2)	Occasionally(1)	Occasionally(1)	Occasionally(1)	Occasionally(1)	Occasionally(1)	Occasionally(1)	Occasionally(1)	Occasionally(1)	Occasionally(1)	Occasionally(1)	Occasionally(1)	Not applicable[N/A]	Moderately intense(1)	Highly intense (2)	Moderately intense(1)	Highly intense (2)	Moderately intense(1)	Moderately intense(1)	Not applicable[N/A]	Moderately intense(1)	Moderately intense(1)	Moderately intense(1)	Moderately intense(1)	Moderately intense(1)	Moderately intense(1)	Moderately intense(1)	Moderately intense(1)	6-10 hours	2	Smartphone	Academic/Study, Entertainment (Movies, Games, etc.), Social Media, Work/Professional	No	Adjusting screen brightness	Vitamins	No	Myopia/ near sightedness	No	No	My face is not at the level of the computer screen/other VDT devices	Equal to 1/2 of your arm length	Sometimes	No	Every 60 minutes of work
19	Female	Never(0)	Occasionally(1)	Occasionally(1)	Occasionally(1)	Never(0)	Never(0)	Never(0)	Never(0)	Never(0)	Occasionally(1)	Never(0)	Never(0)	Never(0)	Never(0)	Occasionally(1)	Occasionally(1)	Not applicable[N/A]	Moderately intense(1)	Moderately intense(1)	Not applicable[N/A]	Not applicable[N/A]	Not applicable[N/A]	Not applicable[N/A]	Not applicable[N/A]	Moderately intense(1)	Moderately intense(1)	Moderately intense(1)	Not applicable[N/A]	Not applicable[N/A]	Not applicable[N/A]	Not applicable[N/A]	Moderately intense(1)	6-10 hours	2	Tablet/iPad, Smartphone	Academic/Study, Entertainment (Movies, Games, etc.), Social Media, Work/Professional	No	Adjusting screen brightness, Blue light filter glasses		No	Myopia/ near sightedness, Astigmatism		No	My face is not at the level of the computer screen/other VDT devices	Less than 1/2 of your arm length	Sometimes	No	Every 20 minutes of work
20	Male	Never(0)	Never(0)	Never(0)	Never(0)	Occasionally(1)	Never(0)	Often/always(2)	Occasionally(1)	Never(0)	Occasionally(1)	Occasionally(1)	Never(0)	Never(0)	Occasionally(1)	Often/always(2)	Occasionally(1)	Not applicable[N/A]	Not applicable[N/A]	Not applicable[N/A]	Not applicable[N/A]	Moderately intense(1)	Not applicable[N/A]	Moderately intense(1)	Moderately intense(1)	Not applicable[N/A]	Moderately intense(1)	Moderately intense(1)	Not applicable[N/A]	Not applicable[N/A]	Moderately intense(1)	Highly intense (2)	Moderately intense(1)	6-10 hours	7	Desktop/Laptop, Smartphone	Academic/Study, Entertainment (Movies, Games, etc.), Social Media	No	Using screen filters, Adjusting screen brightness, Taking regular breaks, Blue light filter glasses		No	Myopia/ near sightedness, Astigmatism		No	My face is just at the level of the computer screen/other VDT devices	Equal to 1/2 of your arm length	Sometimes	No	Every 2 hours of work
20	Female	Occasionally(1)	Occasionally(1)	Never(0)	Never(0)	Never(0)	Never(0)	Never(0)	Occasionally(1)	Occasionally(1)	Occasionally(1)	Occasionally(1)	Never(0)	Never(0)	Never(0)	Occasionally(1)	Occasionally(1)	Moderately intense(1)	Moderately intense(1)	Not applicable[N/A]	Not applicable[N/A]	Not applicable[N/A]	Moderately intense(1)	Not applicable[N/A]	Moderately intense(1)	Moderately intense(1)	Not applicable[N/A]	Not applicable[N/A]	Not applicable[N/A]	Not applicable[N/A]	Not applicable[N/A]	Moderately intense(1)	Moderately intense(1)	2-6 hours	4	Desktop/Laptop, Tablet/iPad, Smartphone	Academic/Study, Entertainment (Movies, Games, etc.), Social Media, Work/Professional	Yes	Adjusting screen brightness, Taking regular breaks		No	Myopia/ near sightedness		No	My face is just at the level of the computer screen/other VDT devices	Equal to 1/2 of your arm length	Sometimes	No	Every 20 minutes of work
20	Female	Occasionally(1)	Never(0)	Never(0)	Never(0)	Never(0)	Occasionally(1)	Never(0)	Occasionally(1)	Occasionally(1)	Never(0)	Occasionally(1)	Never(0)	Never(0)	Never(0)	Occasionally(1)	Occasionally(1)	Not applicable[N/A]	Not applicable[N/A]	Not applicable[N/A]	Not applicable[N/A]	Not applicable[N/A]	Not applicable[N/A]	Not applicable[N/A]	Not applicable[N/A]	Not applicable[N/A]	Not applicable[N/A]	Not applicable[N/A]	Not applicable[N/A]	Not applicable[N/A]	Not applicable[N/A]	Not applicable[N/A]	Not applicable[N/A]	2-6 hours	2	Desktop/Laptop, Tablet/iPad, Smartphone	Academic/Study, Entertainment (Movies, Games, etc.)	No	Adjusting screen brightness, Taking regular breaks, Blue light filter glasses		No	Myopia/ near sightedness		No	My face is just at the level of the computer screen/other VDT devices	Equal to 1/2 of your arm length	Sometimes	No	Every 60 minutes of work
19	Male	Occasionally(1)	Occasionally(1)	Never(0)	Never(0)	Occasionally(1)	Never(0)	Often/always(2)	Occasionally(1)	Occasionally(1)	Often/always(2)	Never(0)	Never(0)	Occasionally(1)	Often/always(2)	Never(0)	Never(0)	Moderately intense(1)	Moderately intense(1)	Not applicable[N/A]	Moderately intense(1)	Moderately intense(1)	Not applicable[N/A]	Moderately intense(1)	Moderately intense(1)	Moderately intense(1)	Moderately intense(1)	Not applicable[N/A]	Not applicable[N/A]	Moderately intense(1)	Moderately intense(1)	Not applicable[N/A]	Not applicable[N/A]	6-10 hours	7	Desktop/Laptop, Tablet/iPad, Smartphone, Gaming consoles, E-book	Academic/Study, Entertainment (Movies, Games, etc.)	No	Adjusting screen brightness, Taking regular breaks		No	Myopia/ near sightedness, Astigmatism		No	My face is just at the level of the computer screen/other VDT devices	Less than 1/2 of your arm length	Sometimes	No	Every 2 hours of work
19	Female	Occasionally(1)	Occasionally(1)	Never(0)	Never(0)	Occasionally(1)	Never(0)	Never(0)	Occasionally(1)	Occasionally(1)	Never(0)	Never(0)	Never(0)	Never(0)	Occasionally(1)	Occasionally(1)	Occasionally(1)	Not applicable[N/A]	Not applicable[N/A]	Not applicable[N/A]	Not applicable[N/A]	Moderately intense(1)	Not applicable[N/A]	Not applicable[N/A]	Not applicable[N/A]	Moderately intense(1)	Not applicable[N/A]	Not applicable[N/A]	Not applicable[N/A]	Not applicable[N/A]	Moderately intense(1)	Moderately intense(1)	Moderately intense(1)	2-6 hours	1	Smartphone	Entertainment (Movies, Games, etc.)	No	None	No	No	Myopia/ near sightedness	None	No	My face is just at the level of the computer screen/other VDT devices	Less than 1/2 of your arm length	Sometimes	No	Every 20 minutes of work
19	Male	Never(0)	Never(0)	Never(0)	Never(0)	Never(0)	Never(0)	Never(0)	Never(0)	Never(0)	Never(0)	Never(0)	Never(0)	Never(0)	Never(0)	Never(0)	Never(0)	Not applicable[N/A]	Not applicable[N/A]	Not applicable[N/A]	Not applicable[N/A]	Not applicable[N/A]	Not applicable[N/A]	Not applicable[N/A]	Not applicable[N/A]	Not applicable[N/A]	Not applicable[N/A]	Not applicable[N/A]	Not applicable[N/A]	Not applicable[N/A]	Not applicable[N/A]	Not applicable[N/A]	Not applicable[N/A]	2-6 hours	7	Tablet/iPad, Smartphone	Academic/Study, Entertainment (Movies, Games, etc.), Social Media, Work/Professional	No	Adjusting screen brightness, Taking regular breaks	No	No	Myopia/ near sightedness	No	No	My face is not at the level of the computer screen/other VDT devices	Equal to 1/2 of your arm length	Sometimes	No	Every 60 minutes of work
19	Female	Occasionally(1)	Occasionally(1)	Occasionally(1)	Never(0)	Occasionally(1)	Never(0)	Occasionally(1)	Never(0)	Never(0)	Occasionally(1)	Occasionally(1)	Never(0)	Never(0)	Often/always(2)	Never(0)	Occasionally(1)	Moderately intense(1)	Moderately intense(1)	Moderately intense(1)	Not applicable[N/A]	Moderately intense(1)	Not applicable[N/A]	Moderately intense(1)	Not applicable[N/A]	Not applicable[N/A]	Moderately intense(1)	Moderately intense(1)	Not applicable[N/A]	Not applicable[N/A]	Moderately intense(1)	Not applicable[N/A]	Moderately intense(1)	2-6 hours	7	Tablet/iPad, Smartphone	Academic/Study, Entertainment (Movies, Games, etc.), Social Media	No	Adjusting screen brightness, Using artificial tears or eye drops, Blue light filter glasses	Nil	No	Myopia/ near sightedness	No	Yes	My face is just at the level of the computer screen/other VDT devices	Equal to 1/2 of your arm length	Never	No	Every 60 minutes of work
18	Male	Often/always(2)	Often/always(2)	Often/always(2)	Often/always(2)	Often/always(2)	Often/always(2)	Often/always(2)	Often/always(2)	Often/always(2)	Often/always(2)	Often/always(2)	Often/always(2)	Often/always(2)	Never(0)	Often/always(2)	Never(0)	Not applicable[N/A]	Moderately intense(1)	Moderately intense(1)	Moderately intense(1)	Moderately intense(1)	Moderately intense(1)	Not applicable[N/A]	Moderately intense(1)	Moderately intense(1)	Moderately intense(1)	Moderately intense(1)	Not applicable[N/A]	Moderately intense(1)	Not applicable[N/A]	Moderately intense(1)	Not applicable[N/A]	More than 10 hours	7	Desktop/Laptop, Smartphone, E-book	Academic/Study, Entertainment (Movies, Games, etc.), Social Media	No	Adjusting screen brightness	No	No	Myopia/ near sightedness	No	No	My face is just at the level of the computer screen/other VDT devices	Less than 1/2 of your arm length	Sometimes	No	Every 20 minutes of work
19	Male	Never(0)	Never(0)	Occasionally(1)	Occasionally(1)	Occasionally(1)	Never(0)	Never(0)	Never(0)	Occasionally(1)	Never(0)	Occasionally(1)	Never(0)	Never(0)	Occasionally(1)	Occasionally(1)	Occasionally(1)	Not applicable[N/A]	Not applicable[N/A]	Not applicable[N/A]	Not applicable[N/A]	Moderately intense(1)	Not applicable[N/A]	Not applicable[N/A]	Moderately intense(1)	Moderately intense(1)	Not applicable[N/A]	Moderately intense(1)	Not applicable[N/A]	Not applicable[N/A]	Highly intense (2)	Not applicable[N/A]	Moderately intense(1)	2-6 hours	7	Tablet/iPad, Smartphone	Academic/Study, Entertainment (Movies, Games, etc.), Social Media	Yes	Adjusting screen brightness	NA	No	Myopia/ near sightedness	NA	No	My face is not at the level of the computer screen/other VDT devices	Equal to 1/2 of your arm length	Never	No	Every 60 minutes of work
20	Male	Occasionally(1)	Occasionally(1)	Occasionally(1)	Never(0)	Never(0)	Occasionally(1)	Never(0)	Never(0)	Never(0)	Never(0)	Never(0)	Never(0)	Never(0)	Never(0)	Never(0)	Occasionally(1)	Moderately intense(1)	Not applicable[N/A]	Not applicable[N/A]	Highly intense (2)	Not applicable[N/A]	Not applicable[N/A]	Not applicable[N/A]	Not applicable[N/A]	Not applicable[N/A]	Not applicable[N/A]	Not applicable[N/A]	Not applicable[N/A]	Not applicable[N/A]	Not applicable[N/A]	Not applicable[N/A]	Highly intense (2)	More than 10 hours	7	Smartphone	Social Media	No	Adjusting screen brightness, Blue light filter glasses		No	No refractive error, I refuse to say		No	My face is just at the level of the computer screen/other VDT devices	Equal to 1/2 of your arm length	Sometimes	No	Every 20 minutes of work
19	Female	Occasionally(1)	Occasionally(1)	Never(0)	Never(0)	Occasionally(1)	Often/always(2)	Never(0)	Often/always(2)	Never(0)	Occasionally(1)	Occasionally(1)	Never(0)	Never(0)	Occasionally(1)	Occasionally(1)	Often/always(2)	Moderately intense(1)	Moderately intense(1)	Not applicable[N/A]	Not applicable[N/A]	Moderately intense(1)	Highly intense (2)	Moderately intense(1)	Highly intense (2)	Not applicable[N/A]	Moderately intense(1)	Moderately intense(1)	Not applicable[N/A]	Not applicable[N/A]	Moderately intense(1)	Moderately intense(1)	Highly intense (2)	6-10 hours	7	Tablet/iPad, Smartphone	Academic/Study, Entertainment (Movies, Games, etc.), Social Media	No	Adjusting screen brightness		No	No refractive error		No	My face is not at the level of the computer screen/other VDT devices	Less than 1/2 of your arm length	Sometimes	No	Every 60 minutes of work
19	Male	Never(0)	Never(0)	Occasionally(1)	Never(0)	Occasionally(1)	Occasionally(1)	Occasionally(1)	Never(0)	Occasionally(1)	Occasionally(1)	Occasionally(1)	Never(0)	Never(0)	Occasionally(1)	Occasionally(1)	Occasionally(1)	Moderately intense(1)	Highly intense (2)	Moderately intense(1)	Moderately intense(1)	Moderately intense(1)	Moderately intense(1)	Moderately intense(1)	Moderately intense(1)	Not applicable[N/A]	Not applicable[N/A]	Not applicable[N/A]	Not applicable[N/A]	Not applicable[N/A]	Moderately intense(1)	Moderately intense(1)	Moderately intense(1)	Less than 2 hours	7	Tablet/iPad	Academic/Study, Entertainment (Movies, Games, etc.), Social Media, Work/Professional	No	Adjusting screen brightness, Taking regular breaks, Blue light filter glasses	Nil	No	I don’t know	Nil	No	My face is not at the level of the computer screen/other VDT devices	Equal to 1/2 of your arm length	Sometimes	No	Every 60 minutes of work
18	Female	Occasionally(1)	Occasionally(1)	Never(0)	Never(0)	Often/always(2)	Occasionally(1)	Never(0)	Occasionally(1)	Occasionally(1)	Never(0)	Never(0)	Never(0)	Never(0)	Occasionally(1)	Never(0)	Often/always(2)	Moderately intense(1)	Moderately intense(1)	Not applicable[N/A]	Not applicable[N/A]	Highly intense (2)	Moderately intense(1)	Not applicable[N/A]	Not applicable[N/A]	Not applicable[N/A]	Not applicable[N/A]	Not applicable[N/A]	Not applicable[N/A]	Not applicable[N/A]	Not applicable[N/A]	Not applicable[N/A]	Highly intense (2)	6-10 hours	7	Desktop/Laptop, Tablet/iPad, Smartphone, E-book	Academic/Study, Entertainment (Movies, Games, etc.), Social Media	Yes	Taking regular breaks, Blue light filter glasses	NA	No	Myopia/ near sightedness	NA	No	My face is just at the level of the computer screen/other VDT devices	Equal to 1/2 of your arm length	Never	Yes	Every 60 minutes of work
20	Female	Occasionally(1)	Occasionally(1)	Never(0)	Never(0)	Occasionally(1)	Never(0)	Never(0)	Never(0)	Never(0)	Never(0)	Occasionally(1)	Occasionally(1)	Occasionally(1)	Occasionally(1)	Occasionally(1)	Often/always(2)	Moderately intense(1)	Moderately intense(1)	Not applicable[N/A]	Not applicable[N/A]	Moderately intense(1)	Not applicable[N/A]	Not applicable[N/A]	Not applicable[N/A]	Not applicable[N/A]	Not applicable[N/A]	Moderately intense(1)	Moderately intense(1)	Moderately intense(1)	Moderately intense(1)	Moderately intense(1)	Moderately intense(1)	6-10 hours	7	Desktop/Laptop, Tablet/iPad, Smartphone	Academic/Study, Entertainment (Movies, Games, etc.), Social Media	No	Adjusting screen brightness	No	No	Hypermetropia/ far sightedness	No	No	My face is just at the level of the computer screen/other VDT devices	Greater than 1/2 of your arm length	Never	No	Every 2 hours of work
20	Male	Occasionally(1)	Often/always(2)	Never(0)	Never(0)	Occasionally(1)	Never(0)	Never(0)	Never(0)	Never(0)	Occasionally(1)	Never(0)	Never(0)	Never(0)	Never(0)	Never(0)	Never(0)	Moderately intense(1)	Moderately intense(1)	Not applicable[N/A]	Not applicable[N/A]	Moderately intense(1)	Not applicable[N/A]	Not applicable[N/A]	Not applicable[N/A]	Not applicable[N/A]	Not applicable[N/A]	Not applicable[N/A]	Not applicable[N/A]	Not applicable[N/A]	Not applicable[N/A]	Not applicable[N/A]	Moderately intense(1)	2-6 hours	7	Desktop/Laptop, Smartphone	Academic/Study	No	Adjusting screen brightness, Taking regular breaks	No	No	No refractive error	No	No	My face is just at the level of the computer screen/other VDT devices	Equal to 1/2 of your arm length	Sometimes	No	Every 20 minutes of work
18	Female	Occasionally(1)	Occasionally(1)	Occasionally(1)	Occasionally(1)	Occasionally(1)	Never(0)	Never(0)	Occasionally(1)	Never(0)	Occasionally(1)	Occasionally(1)	Never(0)	Never(0)	Occasionally(1)	Occasionally(1)	Occasionally(1)	Moderately intense(1)	Moderately intense(1)	Not applicable[N/A]	Not applicable[N/A]	Not applicable[N/A]	Not applicable[N/A]	Not applicable[N/A]	Moderately intense(1)	Not applicable[N/A]	Not applicable[N/A]	Not applicable[N/A]	Not applicable[N/A]	Not applicable[N/A]	Not applicable[N/A]	Not applicable[N/A]	Highly intense (2)	2-6 hours	5	Tablet/iPad, Smartphone	Academic/Study, Entertainment (Movies, Games, etc.), Work/Professional	Yes	Using screen filters, Adjusting screen brightness, Taking regular breaks, Blue light filter glasses		No	Myopia/ near sightedness	No	No	My face is just at the level of the computer screen/other VDT devices	Greater than 1/2 of your arm length	Sometimes	No	Every 60 minutes of work
19	Female	Occasionally(1)	Occasionally(1)	Often/always(2)	Often/always(2)	Occasionally(1)	Never(0)	Never(0)	Never(0)	Occasionally(1)	Occasionally(1)	Often/always(2)	Never(0)	Often/always(2)	Occasionally(1)	Often/always(2)	Never(0)	Moderately intense(1)	Moderately intense(1)	Highly intense (2)	Moderately intense(1)	Not applicable[N/A]	Not applicable[N/A]	Not applicable[N/A]	Moderately intense(1)	Moderately intense(1)	Moderately intense(1)	Highly intense (2)	Moderately intense(1)	Highly intense (2)	Moderately intense(1)	Highly intense (2)	Moderately intense(1)	6-10 hours	7	Desktop/Laptop, Tablet/iPad, Smartphone	Academic/Study, Entertainment (Movies, Games, etc.), Social Media	Yes	Using screen filters, Adjusting screen brightness, Using artificial tears or eye drops, Blue light filter glasses		No	Myopia/ near sightedness	Squint Strabismus	No	My face is just at the level of the computer screen/other VDT devices	Greater than 1/2 of your arm length	Sometimes	Yes	Every 2 hours of work
20	Female	Often/always(2)	Occasionally(1)	Occasionally(1)	Occasionally(1)	Occasionally(1)	Never(0)	Never(0)	Occasionally(1)	Often/always(2)	Never(0)	Occasionally(1)	Occasionally(1)	Never(0)	Never(0)	Never(0)	Occasionally(1)	Moderately intense(1)	Moderately intense(1)	Moderately intense(1)	Moderately intense(1)	Moderately intense(1)	Moderately intense(1)	Moderately intense(1)	Moderately intense(1)	Moderately intense(1)	Moderately intense(1)	Moderately intense(1)	Moderately intense(1)	Moderately intense(1)	Moderately intense(1)	Moderately intense(1)	Moderately intense(1)	6-10 hours	5	Desktop/Laptop, Smartphone	Academic/Study, Entertainment (Movies, Games, etc.)	No	Taking regular breaks	No	No	No refractive error	No	No	My face is not at the level of the computer screen/other VDT devices	Equal to 1/2 of your arm length	Sometimes	No	Every 2 hours of work
20	Male	Occasionally(1)	Occasionally(1)	Occasionally(1)	Occasionally(1)	Occasionally(1)	Often/always(2)	Occasionally(1)	Occasionally(1)	Never(0)	Never(0)	Often/always(2)	Never(0)	Often/always(2)	Often/always(2)	Often/always(2)	Never(0)	Moderately intense(1)	Moderately intense(1)	Moderately intense(1)	Highly intense (2)	Not applicable[N/A]	Moderately intense(1)	Moderately intense(1)	Moderately intense(1)	Not applicable[N/A]	Not applicable[N/A]	Moderately intense(1)	Not applicable[N/A]	Moderately intense(1)	Highly intense (2)	Moderately intense(1)	Not applicable[N/A]	6-10 hours	7	Smartphone	Academic/Study, Entertainment (Movies, Games, etc.), Work/Professional	No	Using screen filters, Adjusting screen brightness, Blue light filter glasses	Nil	No	Myopia/ near sightedness	No	No	My face is just at the level of the computer screen/other VDT devices	Equal to 1/2 of your arm length	Sometimes	No	Every 60 minutes of work
20	Female	Occasionally(1)	Often/always(2)	Often/always(2)	Occasionally(1)	Never(0)	Occasionally(1)	Occasionally(1)	Often/always(2)	Occasionally(1)	Often/always(2)	Often/always(2)	Occasionally(1)	Never(0)	Often/always(2)	Often/always(2)	Often/always(2)	Not applicable[N/A]	Moderately intense(1)	Moderately intense(1)	Not applicable[N/A]	Moderately intense(1)	Moderately intense(1)	Moderately intense(1)	Highly intense (2)	Highly intense (2)	Highly intense (2)	Moderately intense(1)	Moderately intense(1)	Not applicable[N/A]	Moderately intense(1)	Moderately intense(1)	Highly intense (2)	6-10 hours	7	Tablet/iPad, Smartphone	Academic/Study, Entertainment (Movies, Games, etc.), Social Media	Yes	Adjusting screen brightness, Using artificial tears or eye drops	Refresh tears eye drops for dryness of eyes	No	Myopia/ near sightedness		No	My face is not at the level of the computer screen/other VDT devices	Less than 1/2 of your arm length	Sometimes	No	Every 60 minutes of work
19	Female	Occasionally(1)	Never(0)	Occasionally(1)	Never(0)	Never(0)	Never(0)	Never(0)	Occasionally(1)	Occasionally(1)	Never(0)	Never(0)	Never(0)	Never(0)	Never(0)	Never(0)	Often/always(2)	Moderately intense(1)	Not applicable[N/A]	Not applicable[N/A]	Not applicable[N/A]	Not applicable[N/A]	Not applicable[N/A]	Not applicable[N/A]	Moderately intense(1)	Moderately intense(1)	Not applicable[N/A]	Not applicable[N/A]	Not applicable[N/A]	Not applicable[N/A]	Not applicable[N/A]	Not applicable[N/A]	Highly intense (2)	2-6 hours	1	Smartphone	Entertainment (Movies, Games, etc.), Social Media	No	None	Nil	No	No refractive error	Nil	No	My face is not at the level of the computer screen/other VDT devices	Less than 1/2 of your arm length	Never	No	Every 60 minutes of work
20	Female	Never(0)	Occasionally(1)	Often/always(2)	Occasionally(1)	Often/always(2)	Occasionally(1)	Occasionally(1)	Occasionally(1)	Occasionally(1)	Occasionally(1)	Never(0)	Never(0)	Never(0)	Occasionally(1)	Never(0)	Never(0)	Not applicable[N/A]	Not applicable[N/A]	Moderately intense(1)	Moderately intense(1)	Moderately intense(1)	Moderately intense(1)	Moderately intense(1)	Not applicable[N/A]	Moderately intense(1)	Moderately intense(1)	Not applicable[N/A]	Not applicable[N/A]	Not applicable[N/A]	Moderately intense(1)	Not applicable[N/A]	Not applicable[N/A]	2-6 hours	7	Desktop/Laptop, Tablet/iPad, Smartphone	Academic/Study, Entertainment (Movies, Games, etc.), Social Media	Yes	Adjusting screen brightness	No	No	No refractive error	No	No	My face is just at the level of the computer screen/other VDT devices	Less than 1/2 of your arm length	Sometimes	No	Every 60 minutes of work
19	Female	Occasionally(1)	Often/always(2)	Occasionally(1)	Never(0)	Often/always(2)	Never(0)	Occasionally(1)	Occasionally(1)	Often/always(2)	Occasionally(1)	Often/always(2)	Never(0)	Never(0)	Occasionally(1)	Occasionally(1)	Often/always(2)	Moderately intense(1)	Moderately intense(1)	Moderately intense(1)	Moderately intense(1)	Moderately intense(1)	Moderately intense(1)	Moderately intense(1)	Moderately intense(1)	Moderately intense(1)	Moderately intense(1)	Moderately intense(1)	Moderately intense(1)	Moderately intense(1)	Moderately intense(1)	Moderately intense(1)	Highly intense (2)	6-10 hours	7	Tablet/iPad	Academic/Study	No	Blue light filter glasses	No	No	I don’t know	No	No	My face is not at the level of the computer screen/other VDT devices	Equal to 1/2 of your arm length	Sometimes	No	Every 60 minutes of work
20	Female	Never(0)	Never(0)	Occasionally(1)	Never(0)	Never(0)	Never(0)	Never(0)	Occasionally(1)	Occasionally(1)	Never(0)	Never(0)	Never(0)	Occasionally(1)	Occasionally(1)	Occasionally(1)	Never(0)	Not applicable[N/A]	Not applicable[N/A]	Moderately intense(1)	Not applicable[N/A]	Not applicable[N/A]	Not applicable[N/A]	Not applicable[N/A]	Moderately intense(1)	Moderately intense(1)	Not applicable[N/A]	Not applicable[N/A]	Not applicable[N/A]	Moderately intense(1)	Moderately intense(1)	Moderately intense(1)	Not applicable[N/A]	2-6 hours	7	Tablet/iPad, Smartphone	Academic/Study, Entertainment (Movies, Games, etc.)	Yes	Adjusting screen brightness, Blue light filter glasses		No	Myopia/ near sightedness		No	My face is just at the level of the computer screen/other VDT devices	Equal to 1/2 of your arm length	Never	No	Every 2 hours of work
20	Female	Never(0)	Often/always(2)	Never(0)	Never(0)	Never(0)	Occasionally(1)	Occasionally(1)	Never(0)	Never(0)	Occasionally(1)	Occasionally(1)	Never(0)	Occasionally(1)	Never(0)	Occasionally(1)	Occasionally(1)	Not applicable[N/A]	Moderately intense(1)	Not applicable[N/A]	Not applicable[N/A]	Moderately intense(1)	Not applicable[N/A]	Moderately intense(1)	Moderately intense(1)	Not applicable[N/A]	Moderately intense(1)	Moderately intense(1)	Not applicable[N/A]	Moderately intense(1)	Not applicable[N/A]	Moderately intense(1)	Moderately intense(1)	6-10 hours	7	Tablet/iPad, Smartphone, E-book	Academic/Study, Entertainment (Movies, Games, etc.), Social Media	No	Adjusting screen brightness	NA	No	I don’t know	NA	No	My face is just at the level of the computer screen/other VDT devices	Greater than 1/2 of your arm length	Never	Yes	Every 2 hours of work
19	Female	Occasionally(1)	Occasionally(1)	Never(0)	Never(0)	Occasionally(1)	Never(0)	Never(0)	Never(0)	Never(0)	Never(0)	Often/always(2)	Never(0)	Never(0)	Never(0)	Occasionally(1)	Never(0)	Moderately intense(1)	Not applicable[N/A]	Not applicable[N/A]	Not applicable[N/A]	Moderately intense(1)	Not applicable[N/A]	Not applicable[N/A]	Not applicable[N/A]	Not applicable[N/A]	Not applicable[N/A]	Moderately intense(1)	Not applicable[N/A]	Not applicable[N/A]	Not applicable[N/A]	Not applicable[N/A]	Not applicable[N/A]	2-6 hours	7	Tablet/iPad, Smartphone	Academic/Study, Entertainment (Movies, Games, etc.), Social Media	No	Adjusting screen brightness, Taking regular breaks, Blue light filter glasses	No	No	Myopia/ near sightedness	Myopia	No	My face is not at the level of the computer screen/other VDT devices	Equal to 1/2 of your arm length	Never	Yes	Every 20 minutes of work
20	Male	Occasionally(1)	Never(0)	Never(0)	Never(0)	Never(0)	Never(0)	Never(0)	Occasionally(1)	Never(0)	Occasionally(1)	Never(0)	Never(0)	Never(0)	Never(0)	Never(0)	Occasionally(1)	Moderately intense(1)	Not applicable[N/A]	Not applicable[N/A]	Not applicable[N/A]	Not applicable[N/A]	Not applicable[N/A]	Moderately intense(1)	Moderately intense(1)	Not applicable[N/A]	Not applicable[N/A]	Not applicable[N/A]	Not applicable[N/A]	Not applicable[N/A]	Not applicable[N/A]	Not applicable[N/A]	Moderately intense(1)	Less than 2 hours	1	Tablet/iPad,	Academic/Study	Yes	Using screen filters, Adjusting screen brightness, Taking regular breaks	Ni	No	I refuse to say		No	My face is just at the level of the computer screen/other VDT devices	Equal to 1/2 of your arm length	Sometimes	No	Every 60 minutes of work
19	Female	Often/always(2)	Never(0)	Never(0)	Never(0)	Never(0)	Never(0)	Never(0)	Occasionally(1)	Never(0)	Never(0)	Never(0)	Never(0)	Never(0)	Never(0)	Occasionally(1)	Often/always(2)	Moderately intense(1)	Not applicable[N/A]	Not applicable[N/A]	Not applicable[N/A]	Not applicable[N/A]	Not applicable[N/A]	Not applicable[N/A]	Highly intense (2)	Not applicable[N/A]	Not applicable[N/A]	Not applicable[N/A]	Not applicable[N/A]	Not applicable[N/A]	Not applicable[N/A]	Not applicable[N/A]	Highly intense (2)	2-6 hours	7	Desktop/Laptop, Smartphone	Academic/Study, Social Media	No	Adjusting screen brightness, Taking regular breaks, Using artificial tears or eye drops	No	No	Myopia/ near sightedness	No	No	My face is not at the level of the computer screen/other VDT devices	Less than 1/2 of your arm length	Sometimes	No	Every 20 minutes of work
19	Female	Occasionally(1)	Occasionally(1)	Occasionally(1)	Never(0)	Occasionally(1)	Occasionally(1)	Occasionally(1)	Occasionally(1)	Never(0)	Occasionally(1)	Never(0)	Never(0)	Occasionally(1)	Never(0)	Never(0)	Occasionally(1)	Moderately intense(1)	Moderately intense(1)	Moderately intense(1)	Not applicable[N/A]	Moderately intense(1)	Moderately intense(1)	Moderately intense(1)	Moderately intense(1)	Not applicable[N/A]	Moderately intense(1)	Not applicable[N/A]	Not applicable[N/A]	Not applicable[N/A]	Not applicable[N/A]	Not applicable[N/A]	Moderately intense(1)	6-10 hours	7	Tablet/iPad, Smartphone	Academic/Study, Entertainment (Movies, Games, etc.)	No	Taking regular breaks		No	No refractive error		No	My face is just at the level of the computer screen/other VDT devices	Equal to 1/2 of your arm length	Sometimes	No	Every 2 hours of work
19	Female	Occasionally(1)	Occasionally(1)	Never(0)	Never(0)	Occasionally(1)	Never(0)	Never(0)	Never(0)	Never(0)	Never(0)	Never(0)	Never(0)	Never(0)	Never(0)	Never(0)	Occasionally(1)	Moderately intense(1)	Not applicable[N/A]	Not applicable[N/A]	Not applicable[N/A]	Not applicable[N/A]	Not applicable[N/A]	Not applicable[N/A]	Not applicable[N/A]	Not applicable[N/A]	Not applicable[N/A]	Not applicable[N/A]	Not applicable[N/A]	Not applicable[N/A]	Not applicable[N/A]	Not applicable[N/A]	Moderately intense(1)	2-6 hours	5	Tablet/iPad, Smartphone	Academic/Study, Entertainment (Movies, Games, etc.)	No	Adjusting screen brightness, Taking regular breaks, Blue light filter glasses	No	No	Myopia/ near sightedness	No	No	My face is not at the level of the computer screen/other VDT devices	Equal to 1/2 of your arm length	Sometimes	Yes	Every 20 minutes of work
18	Female	Occasionally(1)	Never(0)	Occasionally(1)	Occasionally(1)	Occasionally(1)	Occasionally(1)	Never(0)	Occasionally(1)	Occasionally(1)	Occasionally(1)	Occasionally(1)	Never(0)	Never(0)	Occasionally(1)	Never(0)	Occasionally(1)	Highly intense (2)	Not applicable[N/A]	Moderately intense(1)	Moderately intense(1)	Moderately intense(1)	Highly intense (2)	Not applicable[N/A]	Not applicable[N/A]	Not applicable[N/A]	Moderately intense(1)	Not applicable[N/A]	Not applicable[N/A]	Not applicable[N/A]	Highly intense (2)	Not applicable[N/A]	Moderately intense(1)	2-6 hours	7	Tablet/iPad, Smartphone	Academic/Study, Entertainment (Movies, Games, etc.), Social Media, Work/Professional	Yes	Adjusting screen brightness, Taking regular breaks, Using artificial tears or eye drops, Blue light filter glasses	Eye drops	No	Hypermetropia/ far sightedness		No	My face is just at the level of the computer screen/other VDT devices	Equal to 1/2 of your arm length	Sometimes	Yes	Every 20 minutes of work
20	Male	Occasionally(1)	Often/always(2)	Often/always(2)	Occasionally(1)	Often/always(2)	Never(0)	Occasionally(1)	Often/always(2)	Occasionally(1)	Often/always(2)	Occasionally(1)	Never(0)	Never(0)	Occasionally(1)	Occasionally(1)	Often/always(2)	Not applicable[N/A]	Moderately intense(1)	Highly intense (2)	Not applicable[N/A]	Moderately intense(1)	Not applicable[N/A]	Not applicable[N/A]	Moderately intense(1)	Moderately intense(1)	Highly intense (2)	Moderately intense(1)	Not applicable[N/A]	Not applicable[N/A]	Moderately intense(1)	Moderately intense(1)	Moderately intense(1)	More than 10 hours	7	Tablet/iPad, Smartphone, Tv	Academic/Study, Entertainment (Movies, Games, etc.), Social Media, Work/Professional, Casual	Yes	Using screen filters, Adjusting screen brightness, Taking regular breaks, Screen time in ios	Minoxidil for alopecia	No	Myopia/ near sightedness, Astigmatism	No	No	My face is just at the level of the computer screen/other VDT devices	Equal to 1/2 of your arm length	Sometimes	Yes	Every 20 minutes of work
19	Male	Often/always(2)	Often/always(2)	Often/always(2)	Often/always(2)	Often/always(2)	Often/always(2)	Often/always(2)	Often/always(2)	Often/always(2)	Often/always(2)	Often/always(2)	Often/always(2)	Often/always(2)	Often/always(2)	Often/always(2)	Often/always(2)	Highly intense (2)	Highly intense (2)	Highly intense (2)	Highly intense (2)	Highly intense (2)	Highly intense (2)	Highly intense (2)	Highly intense (2)	Highly intense (2)	Highly intense (2)	Highly intense (2)	Highly intense (2)	Highly intense (2)	Highly intense (2)	Highly intense (2)	Highly intense (2)	More than 10 hours	7	Desktop/Laptop, Tablet/iPad, Smartphone, Gaming consoles, E-book	Academic/Study, Entertainment (Movies, Games, etc.), Social Media, Work/Professional	No	None	No	Prefer not to say	No refractive error	No	No	My face is not at the level of the computer screen/other VDT devices	Less than 1/2 of your arm length	Always	No	Every 60 minutes of work
19	Female	Never(0)	Occasionally(1)	Occasionally(1)	Never(0)	Often/always(2)	Never(0)	Occasionally(1)	Occasionally(1)	Never(0)	Often/always(2)	Often/always(2)	Never(0)	Occasionally(1)	Occasionally(1)	Often/always(2)	Occasionally(1)	Not applicable[N/A]	Moderately intense(1)	Not applicable[N/A]	Moderately intense(1)	Moderately intense(1)	Not applicable[N/A]	Not applicable[N/A]	Moderately intense(1)	Not applicable[N/A]	Highly intense (2)	Moderately intense(1)	Not applicable[N/A]	Highly intense (2)	Highly intense (2)	Highly intense (2)	Highly intense (2)	More than 10 hours	7	Desktop/Laptop, Smartphone	Academic/Study, Entertainment (Movies, Games, etc.), Social Media	Yes	Adjusting screen brightness, Taking regular breaks		No	Myopia/ near sightedness		No	My face is just at the level of the computer screen/other VDT devices	Equal to 1/2 of your arm length	Sometimes	No	Every 2 hours of work
19	Female	Never(0)	Occasionally(1)	Never(0)	Never(0)	Never(0)	Never(0)	Never(0)	Never(0)	Never(0)	Never(0)	Occasionally(1)	Never(0)	Never(0)	Never(0)	Occasionally(1)	Occasionally(1)	Moderately intense(1)	Not applicable[N/A]	Not applicable[N/A]	Not applicable[N/A]	Not applicable[N/A]	Not applicable[N/A]	Not applicable[N/A]	Not applicable[N/A]	Not applicable[N/A]	Not applicable[N/A]	Not applicable[N/A]	Not applicable[N/A]	Not applicable[N/A]	Not applicable[N/A]	Not applicable[N/A]	Moderately intense(1)	2-6 hours	1	Tablet/iPad, Smartphone	Academic/Study, Social Media	Yes	None	No	No	I refuse to say	No	No	My face is just at the level of the computer screen/other VDT devices	Equal to 1/2 of your arm length	Never	No	Every 20 minutes of work
19	Female	Occasionally(1)	Often/always(2)	Never(0)	Never(0)	Often/always(2)	Never(0)	Occasionally(1)	Occasionally(1)	Never(0)	Often/always(2)	Occasionally(1)	Never(0)	Often/always(2)	Often/always(2)	Often/always(2)	Occasionally(1)	Moderately intense(1)	Moderately intense(1)	Not applicable[N/A]	Not applicable[N/A]	Moderately intense(1)	Not applicable[N/A]	Moderately intense(1)	Not applicable[N/A]	Not applicable[N/A]	Highly intense (2)	Moderately intense(1)	Not applicable[N/A]	Moderately intense(1)	Moderately intense(1)	Highly intense (2)	Moderately intense(1)	More than 10 hours	7	Tablet/iPad, Smartphone	Academic/Study, Entertainment (Movies, Games, etc.), Social Media	No	Adjusting screen brightness, Blue light filter glasses	No	No	Myopia/ near sightedness	No	No	My face is just at the level of the computer screen/other VDT devices	Equal to 1/2 of your arm length	Sometimes	No	More than every 2 hours
20	Female	Often/always(2)	Never(0)	Never(0)	Never(0)	Occasionally(1)	Often/always(2)	Occasionally(1)	Never(0)	Never(0)	Never(0)	Never(0)	Never(0)	Never(0)	Never(0)	Never(0)	Occasionally(1)	Moderately intense(1)	Not applicable[N/A]	Not applicable[N/A]	Not applicable[N/A]	Moderately intense(1)	Moderately intense(1)	Not applicable[N/A]	Not applicable[N/A]	Not applicable[N/A]	Not applicable[N/A]	Not applicable[N/A]	Not applicable[N/A]	Not applicable[N/A]	Not applicable[N/A]	Not applicable[N/A]	Highly intense (2)	2-6 hours	7	Tablet/iPad, Smartphone, E-book	Academic/Study, Entertainment (Movies, Games, etc.), Social Media, Work/Professional	No	Using screen filters, Adjusting screen brightness, Taking regular breaks, Blue light filter glasses		No	Myopia/ near sightedness		No	My face is not at the level of the computer screen/other VDT devices	Equal to 1/2 of your arm length	Never	No	Every 20 minutes of work
20	Female	Often/always(2)	Occasionally(1)	Often/always(2)	Often/always(2)	Often/always(2)	Never(0)	Never(0)	Never(0)	Never(0)	Never(0)	Occasionally(1)	Never(0)	Never(0)	Occasionally(1)	Never(0)	Occasionally(1)	Moderately intense(1)	Moderately intense(1)	Moderately intense(1)	Moderately intense(1)	Moderately intense(1)	Not applicable[N/A]	Not applicable[N/A]	Not applicable[N/A]	Not applicable[N/A]	Not applicable[N/A]	Not applicable[N/A]	Not applicable[N/A]	Not applicable[N/A]	Not applicable[N/A]	Moderately intense(1)	Moderately intense(1)	6-10 hours	7	Desktop/Laptop, Tablet/iPad, Smartphone, Gaming consoles, E-book	Academic/Study, Entertainment (Movies, Games, etc.), Social Media, Work/Professional	Yes	Using screen filters, Adjusting screen brightness, Taking regular breaks, Blue light filter glasses	no	No	I don’t know		No	My face is not at the level of the computer screen/other VDT devices	Equal to 1/2 of your arm length	Sometimes	Yes	More than every 2 hours
21	Female	Never(0)	Never(0)	Never(0)	Never(0)	Never(0)	Never(0)	Never(0)	Never(0)	Never(0)	Never(0)	Never(0)	Never(0)	Never(0)	Never(0)	Never(0)	Occasionally(1)	Not applicable[N/A]	Not applicable[N/A]	Not applicable[N/A]	Not applicable[N/A]	Not applicable[N/A]	Not applicable[N/A]	Not applicable[N/A]	Not applicable[N/A]	Not applicable[N/A]	Not applicable[N/A]	Not applicable[N/A]	Not applicable[N/A]	Not applicable[N/A]	Not applicable[N/A]	Not applicable[N/A]	Highly intense (2)	2-6 hours	6	Tablet/iPad	Academic/Study	No	Using screen filters		No	I don’t know	No	No	My face is just at the level of the computer screen/other VDT devices	Less than 1/2 of your arm length	Sometimes	Yes	Every 2 hours of work
22	Male	Occasionally(1)	Occasionally(1)	Occasionally(1)	Never(0)	Occasionally(1)	Never(0)	Occasionally(1)	Occasionally(1)	Never(0)	Never(0)	Occasionally(1)	Never(0)	Occasionally(1)	Never(0)	Never(0)	Occasionally(1)	Moderately intense(1)	Moderately intense(1)	Moderately intense(1)	Moderately intense(1)	Not applicable[N/A]	Not applicable[N/A]	Moderately intense(1)	Moderately intense(1)	Not applicable[N/A]	Moderately intense(1)	Moderately intense(1)	Not applicable[N/A]	Moderately intense(1)	Moderately intense(1)	Not applicable[N/A]	Moderately intense(1)	2-6 hours	2	Smartphone	Entertainment (Movies, Games, etc.), Social Media	No	Using screen filters	None	No	Hypermetropia/ far sightedness	None	No	My face is just at the level of the computer screen/other VDT devices	Greater than 1/2 of your arm length	Never	No	Every 20 minutes of work
20	Male	Never(0)	Never(0)	Never(0)	Occasionally(1)	Never(0)	Never(0)	Never(0)	Never(0)	Never(0)	Never(0)	Never(0)	Never(0)	Never(0)	Occasionally(1)	Never(0)	Occasionally(1)	Not applicable[N/A]	Not applicable[N/A]	Not applicable[N/A]	Moderately intense(1)	Not applicable[N/A]	Not applicable[N/A]	Not applicable[N/A]	Not applicable[N/A]	Not applicable[N/A]	Not applicable[N/A]	Not applicable[N/A]	Not applicable[N/A]	Not applicable[N/A]	Not applicable[N/A]	Not applicable[N/A]	Moderately intense(1)	2-6 hours	7	Tablet/iPad, Smartphone	Academic/Study, Entertainment (Movies, Games, etc.), Social Media, Work/Professional	No	Using screen filters, Adjusting screen brightness, Taking regular breaks, Using artificial tears or eye drops	Levocetrizine-montelukast for allergies	No	Hypermetropia/ far sightedness		No	My face is not at the level of the computer screen/other VDT devices	Greater than 1/2 of your arm length	Never	No	Every 60 minutes of work
20	Male	Often/always(2)	Often/always(2)	Often/always(2)	Never(0)	Occasionally(1)	Occasionally(1)	Occasionally(1)	Occasionally(1)	Occasionally(1)	Occasionally(1)	Occasionally(1)	Occasionally(1)	Occasionally(1)	Occasionally(1)	Occasionally(1)	Occasionally(1)	Not applicable[N/A]	Not applicable[N/A]	Not applicable[N/A]	Not applicable[N/A]	Not applicable[N/A]	Not applicable[N/A]	Not applicable[N/A]	Not applicable[N/A]	Not applicable[N/A]	Not applicable[N/A]	Not applicable[N/A]	Not applicable[N/A]	Not applicable[N/A]	Not applicable[N/A]	Not applicable[N/A]	Not applicable[N/A]	2-6 hours	3	Desktop/Laptop, Tablet/iPad, Smartphone	Academic/Study	Yes	Taking regular breaks	no	No	Hypermetropia/ far sightedness	no	No	My face is just at the level of the computer screen/other VDT devices	Equal to 1/2 of your arm length	Always	No	Every 2 hours of work
21	Male	Never(0)	Never(0)	Never(0)	Never(0)	Never(0)	Never(0)	Never(0)	Never(0)	Never(0)	Never(0)	Never(0)	Never(0)	Never(0)	Never(0)	Never(0)	Never(0)	Not applicable[N/A]	Not applicable[N/A]	Not applicable[N/A]	Not applicable[N/A]	Not applicable[N/A]	Not applicable[N/A]	Not applicable[N/A]	Not applicable[N/A]	Not applicable[N/A]	Not applicable[N/A]	Not applicable[N/A]	Not applicable[N/A]	Not applicable[N/A]	Not applicable[N/A]	Not applicable[N/A]	Not applicable[N/A]	6-10 hours	7	Desktop/Laptop, Tablet/iPad, Smartphone, Gaming consoles	Academic/Study, Entertainment (Movies, Games, etc.), Social Media	No	Using screen filters, Adjusting screen brightness, Taking regular breaks		No	Hypermetropia/ far sightedness		No	My face is not at the level of the computer screen/other VDT devices	Less than 1/2 of your arm length	Sometimes	Yes	Every 20 minutes of work
20	Male	Occasionally(1)	Never(0)	Occasionally(1)	Never(0)	Occasionally(1)	Often/always(2)	Never(0)	Never(0)	Never(0)	Occasionally(1)	Often/always(2)	Never(0)	Never(0)	Never(0)	Occasionally(1)	Never(0)	Highly intense (2)	Not applicable[N/A]	Not applicable[N/A]	Not applicable[N/A]	Moderately intense(1)	Not applicable[N/A]	Not applicable[N/A]	Not applicable[N/A]	Not applicable[N/A]	Moderately intense(1)	Moderately intense(1)	Not applicable[N/A]	Not applicable[N/A]	Not applicable[N/A]	Not applicable[N/A]	Not applicable[N/A]	More than 10 hours	7	Desktop/Laptop, Tablet/iPad, Smartphone	Academic/Study, Entertainment (Movies, Games, etc.), Social Media	No	Using screen filters, Blue light filter glasses	No	No	Myopia/ near sightedness		No	My face is just at the level of the computer screen/other VDT devices	Equal to 1/2 of your arm length	Sometimes	No	Every 2 hours of work
21	Male	Never(0)	Never(0)	Never(0)	Never(0)	Never(0)	Never(0)	Never(0)	Never(0)	Never(0)	Never(0)	Never(0)	Never(0)	Never(0)	Never(0)	Never(0)	Occasionally(1)	Not applicable[N/A]	Not applicable[N/A]	Not applicable[N/A]	Not applicable[N/A]	Not applicable[N/A]	Not applicable[N/A]	Not applicable[N/A]	Not applicable[N/A]	Not applicable[N/A]	Not applicable[N/A]	Not applicable[N/A]	Not applicable[N/A]	Not applicable[N/A]	Not applicable[N/A]	Not applicable[N/A]	Not applicable[N/A]	6-10 hours	7	Tablet/iPad, Smartphone, Gaming consoles	Academic/Study, Entertainment (Movies, Games, etc.), Social Media	No	Adjusting screen brightness, Blue light filter glasses	-	No	I don’t know	-	No	My face is just at the level of the computer screen/other VDT devices	Greater than 1/2 of your arm length	Never	No	Every 20 minutes of work
20	Male	Never(0)	Occasionally(1)	Occasionally(1)	Never(0)	Never(0)	Often/always(2)	Never(0)	Occasionally(1)	Never(0)	Never(0)	Never(0)	Never(0)	Never(0)	Occasionally(1)	Occasionally(1)	Occasionally(1)	Not applicable[N/A]	Highly intense (2)	Moderately intense(1)	Not applicable[N/A]	Moderately intense(1)	Highly intense (2)	Not applicable[N/A]	Moderately intense(1)	Not applicable[N/A]	Not applicable[N/A]	Not applicable[N/A]	Not applicable[N/A]	Not applicable[N/A]	Moderately intense(1)	Moderately intense(1)	Moderately intense(1)	6-10 hours	1	Smartphone	Academic/Study, Entertainment (Movies, Games, etc.), Social Media	No	Adjusting screen brightness, Taking regular breaks, Using artificial tears or eye drops	No	No	No refractive error	No	No	My face is just at the level of the computer screen/other VDT devices	Equal to 1/2 of your arm length	Never	Yes	Every 20 minutes of work
20	Female	Occasionally(1)	Never(0)	Occasionally(1)	Never(0)	Occasionally(1)	Never(0)	Never(0)	Never(0)	Occasionally(1)	Never(0)	Never(0)	Never(0)	Never(0)	Never(0)	Never(0)	Never(0)	Moderately intense(1)	Not applicable[N/A]	Moderately intense(1)	Not applicable[N/A]	Moderately intense(1)	Not applicable[N/A]	Moderately intense(1)	Not applicable[N/A]	Not applicable[N/A]	Not applicable[N/A]	Not applicable[N/A]	Not applicable[N/A]	Not applicable[N/A]	Not applicable[N/A]	Not applicable[N/A]	Not applicable[N/A]	6-10 hours	4	Desktop/Laptop, Tablet/iPad, Smartphone	Academic/Study, Entertainment (Movies, Games, etc.), Social Media	Yes	Using screen filters, Adjusting screen brightness, Taking regular breaks, Blue light filter glasses		No	No refractive error		No	My face is not at the level of the computer screen/other VDT devices	Equal to 1/2 of your arm length	Never	Yes	Every 60 minutes of work
20	Female	Occasionally(1)	Occasionally(1)	Often/always(2)	Occasionally(1)	Often/always(2)	Often/always(2)	Occasionally(1)	Occasionally(1)	Often/always(2)	Occasionally(1)	Occasionally(1)	Never(0)	Never(0)	Occasionally(1)	Never(0)	Never(0)	Moderately intense(1)	Moderately intense(1)	Moderately intense(1)	Moderately intense(1)	Moderately intense(1)	Moderately intense(1)	Moderately intense(1)	Moderately intense(1)	Moderately intense(1)	Moderately intense(1)	Moderately intense(1)	Moderately intense(1)	Moderately intense(1)	Moderately intense(1)	Moderately intense(1)	Moderately intense(1)	6-10 hours	7	Smartphone	Academic/Study, Entertainment (Movies, Games, etc.), Social Media, Work/Professional	Yes	Using screen filters, Adjusting screen brightness, Blue light filter glasses		No	Myopia/ near sightedness, Astigmatism		No	My face is not at the level of the computer screen/other VDT devices	Equal to 1/2 of your arm length	Sometimes	No	Every 60 minutes of work
21	Female	Occasionally(1)	Occasionally(1)	Occasionally(1)	Occasionally(1)	Occasionally(1)	Occasionally(1)	Occasionally(1)	Occasionally(1)	Occasionally(1)	Occasionally(1)	Occasionally(1)	Never(0)	Occasionally(1)	Often/always(2)	Often/always(2)	Often/always(2)	Not applicable[N/A]	Not applicable[N/A]	Not applicable[N/A]	Not applicable[N/A]	Not applicable[N/A]	Not applicable[N/A]	Not applicable[N/A]	Not applicable[N/A]	Not applicable[N/A]	Not applicable[N/A]	Highly intense (2)	Not applicable[N/A]	Highly intense (2)	Moderately intense(1)	Moderately intense(1)	Moderately intense(1)	2-6 hours	7	Smartphone, Gaming consoles	Academic/Study, Entertainment (Movies, Games, etc.), Social Media	No	Using screen filters, Adjusting screen brightness	No	No	Hypermetropia/ far sightedness	No	No	My face is not at the level of the computer screen/other VDT devices	Less than 1/2 of your arm length	Never	No	Every 60 minutes of work
21	Female	Never(0)	Never(0)	Never(0)	Never(0)	Never(0)	Never(0)	Never(0)	Never(0)	Never(0)	Never(0)	Never(0)	Never(0)	Never(0)	Never(0)	Never(0)	Occasionally(1)	Not applicable[N/A]	Not applicable[N/A]	Not applicable[N/A]	Not applicable[N/A]	Not applicable[N/A]	Not applicable[N/A]	Not applicable[N/A]	Not applicable[N/A]	Not applicable[N/A]	Not applicable[N/A]	Not applicable[N/A]	Not applicable[N/A]	Not applicable[N/A]	Not applicable[N/A]	Not applicable[N/A]	Moderately intense(1)	6-10 hours	4	Tablet/iPad, Smartphone	Social Media	No	Adjusting screen brightness, Taking regular breaks	No	No	No refractive error	No	No	My face is just at the level of the computer screen/other VDT devices	Equal to 1/2 of your arm length	Sometimes	No	Every 60 minutes of work
21	Female	Occasionally(1)	Never(0)	Never(0)	Occasionally(1)	Occasionally(1)	Never(0)	Never(0)	Never(0)	Occasionally(1)	Never(0)	Occasionally(1)	Never(0)	Never(0)	Never(0)	Never(0)	Occasionally(1)	Moderately intense(1)	Not applicable[N/A]	Not applicable[N/A]	Moderately intense(1)	Not applicable[N/A]	Not applicable[N/A]	Not applicable[N/A]	Not applicable[N/A]	Highly intense (2)	Not applicable[N/A]	Not applicable[N/A]	Not applicable[N/A]	Not applicable[N/A]	Not applicable[N/A]	Not applicable[N/A]	Highly intense (2)	6-10 hours	5	Tablet/iPad, Smartphone	Academic/Study, Entertainment (Movies, Games, etc.), Social Media, Work/Professional	No	Using screen filters, Adjusting screen brightness, Taking regular breaks		No	Myopia/ near sightedness		No	My face is not at the level of the computer screen/other VDT devices	Equal to 1/2 of your arm length	Sometimes	No	Every 60 minutes of work
20	Female	Never(0)	Never(0)	Never(0)	Never(0)	Never(0)	Never(0)	Never(0)	Never(0)	Never(0)	Never(0)	Occasionally(1)	Never(0)	Never(0)	Never(0)	Never(0)	Never(0)	Not applicable[N/A]	Not applicable[N/A]	Not applicable[N/A]	Not applicable[N/A]	Not applicable[N/A]	Not applicable[N/A]	Not applicable[N/A]	Not applicable[N/A]	Not applicable[N/A]	Not applicable[N/A]	Not applicable[N/A]	Not applicable[N/A]	Not applicable[N/A]	Not applicable[N/A]	Not applicable[N/A]	Not applicable[N/A]	More than 10 hours	2	Tablet/iPad	Academic/Study, Entertainment (Movies, Games, etc.), Social Media	No	Adjusting screen brightness		No	Myopia/ near sightedness		No	My face is just at the level of the computer screen/other VDT devices	Less than 1/2 of your arm length	Never	No	Every 60 minutes of work
20	Male	Occasionally(1)	Occasionally(1)	Never(0)	Never(0)	Never(0)	Never(0)	Never(0)	Never(0)	Never(0)	Never(0)	Never(0)	Never(0)	Never(0)	Never(0)	Never(0)	Never(0)	Moderately intense(1)	Moderately intense(1)	Not applicable[N/A]	Not applicable[N/A]	Not applicable[N/A]	Not applicable[N/A]	Not applicable[N/A]	Not applicable[N/A]	Not applicable[N/A]	Not applicable[N/A]	Not applicable[N/A]	Not applicable[N/A]	Not applicable[N/A]	Not applicable[N/A]	Not applicable[N/A]	Not applicable[N/A]	More than 10 hours	7	Tablet/iPad, Smartphone, Gaming consoles	Academic/Study, Entertainment (Movies, Games, etc.), Social Media	Yes	Using screen filters, Adjusting screen brightness, Taking regular breaks, Blue light filter glasses	No	No	No refractive error	No	No	My face is not at the level of the computer screen/other VDT devices	Equal to 1/2 of your arm length	Never	Yes	Every 2 hours of work
21	Female	Never(0)	Occasionally(1)	Occasionally(1)	Never(0)	Occasionally(1)	Often/always(2)	Occasionally(1)	Never(0)	Never(0)	Occasionally(1)	Never(0)	Never(0)	Never(0)	Occasionally(1)	Never(0)	Occasionally(1)	Not applicable[N/A]	Moderately intense(1)	Moderately intense(1)	Not applicable[N/A]	Moderately intense(1)	Moderately intense(1)	Not applicable[N/A]	Not applicable[N/A]	Not applicable[N/A]	Moderately intense(1)	Not applicable[N/A]	Not applicable[N/A]	Not applicable[N/A]	Moderately intense(1)	Not applicable[N/A]	Not applicable[N/A]	6-10 hours	7	Desktop/Laptop, Tablet/iPad, Smartphone	Academic/Study, Entertainment (Movies, Games, etc.), Social Media	No	Adjusting screen brightness	-	No	No refractive error	NA	No	My face is not at the level of the computer screen/other VDT devices	Greater than 1/2 of your arm length	Never	No	Every 20 minutes of work
20	Female	Often/always(2)	Never(0)	Never(0)	Never(0)	Occasionally(1)	Never(0)	Occasionally(1)	Occasionally(1)	Never(0)	Never(0)	Occasionally(1)	Never(0)	Occasionally(1)	Never(0)	Never(0)	Often/always(2)	Moderately intense(1)	Not applicable[N/A]	Not applicable[N/A]	Not applicable[N/A]	Moderately intense(1)	Not applicable[N/A]	Not applicable[N/A]	Not applicable[N/A]	Not applicable[N/A]	Not applicable[N/A]	Moderately intense(1)	Not applicable[N/A]	Not applicable[N/A]	Not applicable[N/A]	Not applicable[N/A]	Highly intense (2)	2-6 hours	5	Tablet/iPad, Smartphone	Academic/Study, Entertainment (Movies, Games, etc.)	Yes	Using screen filters, Adjusting screen brightness, Taking regular breaks, Blue light filter glasses	No	No	No refractive error	No	No	My face is not at the level of the computer screen/other VDT devices	Greater than 1/2 of your arm length	Sometimes	No	Every 60 minutes of work
20	Female	Never(0)	Often/always(2)	Often/always(2)	Never(0)	Never(0)	Often/always(2)	Never(0)	Often/always(2)	Never(0)	Never(0)	Often/always(2)	Never(0)	Never(0)	Often/always(2)	Often/always(2)	Often/always(2)	Not applicable[N/A]	Highly intense (2)	Highly intense (2)	Not applicable[N/A]	Not applicable[N/A]	Highly intense (2)	Highly intense (2)	Highly intense (2)	Not applicable[N/A]	Not applicable[N/A]	Highly intense (2)	Not applicable[N/A]	Highly intense (2)	Highly intense (2)	Highly intense (2)	Highly intense (2)	6-10 hours	7	Tablet/iPad, Smartphone	Entertainment (Movies, Games, etc.), Social Media	No	Adjusting screen brightness, Blue light filter glasses	Wheezing,skin allergy	No	Hypermetropia/ far sightedness	I can't see things in the far	No	My face is just at the level of the computer screen/other VDT devices	Less than 1/2 of your arm length	Sometimes	No	More than every 2 hours
20	Female	Never(0)	Never(0)	Occasionally(1)	Never(0)	Never(0)	Never(0)	Never(0)	Never(0)	Never(0)	Often/always(2)	Never(0)	Never(0)	Never(0)	Never(0)	Never(0)	Never(0)	Not applicable[N/A]	Not applicable[N/A]	Not applicable[N/A]	Not applicable[N/A]	Not applicable[N/A]	Not applicable[N/A]	Not applicable[N/A]	Not applicable[N/A]	Not applicable[N/A]	Not applicable[N/A]	Not applicable[N/A]	Not applicable[N/A]	Not applicable[N/A]	Not applicable[N/A]	Not applicable[N/A]	Not applicable[N/A]	6-10 hours	6	Smartphone	Academic/Study, Entertainment (Movies, Games, etc.), Social Media	No	Taking regular breaks		No	Hypermetropia/ far sightedness		No	My face is not at the level of the computer screen/other VDT devices	Equal to 1/2 of your arm length	Never	Yes	Every 60 minutes of work
20	Female	Often/always(2)	Often/always(2)	Occasionally(1)	Never(0)	Often/always(2)	Occasionally(1)	Occasionally(1)	Often/always(2)	Often/always(2)	Occasionally(1)	Never(0)	Never(0)	Never(0)	Often/always(2)	Often/always(2)	Occasionally(1)	Moderately intense(1)	Moderately intense(1)	Moderately intense(1)	Not applicable[N/A]	Moderately intense(1)	Moderately intense(1)	Moderately intense(1)	Moderately intense(1)	Moderately intense(1)	Moderately intense(1)	Not applicable[N/A]	Not applicable[N/A]	Not applicable[N/A]	Moderately intense(1)	Moderately intense(1)	Moderately intense(1)	2-6 hours	2	Desktop/Laptop, Tablet/iPad, Smartphone	Academic/Study, Entertainment (Movies, Games, etc.), Social Media	No	Blue light filter glasses	No	No	No refractive error	No	No	My face is just at the level of the computer screen/other VDT devices	Equal to 1/2 of your arm length	Never	No	Every 60 minutes of work
21	Male	Occasionally(1)	Occasionally(1)	Never(0)	Never(0)	Never(0)	Never(0)	Never(0)	Never(0)	Occasionally(1)	Never(0)	Never(0)	Never(0)	Never(0)	Never(0)	Never(0)	Occasionally(1)	Moderately intense(1)	Not applicable[N/A]	Not applicable[N/A]	Not applicable[N/A]	Not applicable[N/A]	Not applicable[N/A]	Not applicable[N/A]	Moderately intense(1)	Moderately intense(1)	Not applicable[N/A]	Not applicable[N/A]	Not applicable[N/A]	Not applicable[N/A]	Not applicable[N/A]	Not applicable[N/A]	Moderately intense(1)	6-10 hours	7	Tablet/iPad, Smartphone	Academic/Study, Entertainment (Movies, Games, etc.), Social Media	No	Adjusting screen brightness	no	Prefer not to say	Myopia/ near sightedness	no	No	My face is not at the level of the computer screen/other VDT devices	Equal to 1/2 of your arm length	Never	No	Every 60 minutes of work
20	Female	Often/always(2)	Occasionally(1)	Never(0)	Never(0)	Never(0)	Never(0)	Never(0)	Occasionally(1)	Never(0)	Occasionally(1)	Never(0)	Never(0)	Never(0)	Never(0)	Never(0)	Often/always(2)	Highly intense (2)	Not applicable[N/A]	Not applicable[N/A]	Not applicable[N/A]	Not applicable[N/A]	Not applicable[N/A]	Not applicable[N/A]	Highly intense (2)	Not applicable[N/A]	Highly intense (2)	Not applicable[N/A]	Not applicable[N/A]	Not applicable[N/A]	Not applicable[N/A]	Not applicable[N/A]	Highly intense (2)	6-10 hours	3	Tablet/iPad	Academic/Study, Entertainment (Movies, Games, etc.), Social Media	Yes	None	No	No	No refractive error, I don’t know	No	No	My face is not at the level of the computer screen/other VDT devices	Equal to 1/2 of your arm length	Never	Yes	Every 60 minutes of work
21	Female	Occasionally(1)	Never(0)	Never(0)	Never(0)	Never(0)	Never(0)	Never(0)	Never(0)	Never(0)	Never(0)	Never(0)	Never(0)	Never(0)	Occasionally(1)	Never(0)	Occasionally(1)	Not applicable[N/A]	Not applicable[N/A]	Not applicable[N/A]	Not applicable[N/A]	Not applicable[N/A]	Not applicable[N/A]	Not applicable[N/A]	Not applicable[N/A]	Not applicable[N/A]	Not applicable[N/A]	Not applicable[N/A]	Not applicable[N/A]	Not applicable[N/A]	Not applicable[N/A]	Not applicable[N/A]	Not applicable[N/A]	2-6 hours	7	Tablet/iPad, Smartphone	Academic/Study, Entertainment (Movies, Games, etc.), Social Media, Work/Professional	Yes	Using screen filters, Adjusting screen brightness, Blue light filter glasses	Nil	No	No refractive error	No	No	My face is just at the level of the computer screen/other VDT devices	Greater than 1/2 of your arm length	Never	Yes	Every 60 minutes of work
20	Female	Never(0)	Occasionally(1)	Occasionally(1)	Occasionally(1)	Occasionally(1)	Never(0)	Never(0)	Never(0)	Occasionally(1)	Occasionally(1)	Occasionally(1)	Occasionally(1)	Occasionally(1)	Never(0)	Often/always(2)	Often/always(2)	Moderately intense(1)	Moderately intense(1)	Moderately intense(1)	Moderately intense(1)	Moderately intense(1)	Moderately intense(1)	Not applicable[N/A]	Moderately intense(1)	Moderately intense(1)	Highly intense (2)	Highly intense (2)	Highly intense (2)	Highly intense (2)	Not applicable[N/A]	Highly intense (2)	Highly intense (2)	More than 10 hours	7	Desktop/Laptop, Tablet/iPad, Smartphone	Academic/Study, Entertainment (Movies, Games, etc.), Social Media, Work/Professional	No	Adjusting screen brightness, Using artificial tears or eye drops, Blue light filter glasses		No	Myopia/ near sightedness, Astigmatism		No	My face is just at the level of the computer screen/other VDT devices	Less than 1/2 of your arm length	Sometimes	No	More than every 2 hours
21	Male	Never(0)	Never(0)	Never(0)	Never(0)	Never(0)	Never(0)	Never(0)	Never(0)	Never(0)	Never(0)	Never(0)	Never(0)	Never(0)	Never(0)	Never(0)	Occasionally(1)	Not applicable[N/A]	Not applicable[N/A]	Not applicable[N/A]	Not applicable[N/A]	Not applicable[N/A]	Not applicable[N/A]	Not applicable[N/A]	Not applicable[N/A]	Not applicable[N/A]	Not applicable[N/A]	Not applicable[N/A]	Not applicable[N/A]	Not applicable[N/A]	Not applicable[N/A]	Not applicable[N/A]	Moderately intense(1)	2-6 hours	5	Tablet/iPad	Academic/Study, Entertainment (Movies, Games, etc.)	Yes	Using screen filters, Taking regular breaks		No	No refractive error		No	My face is just at the level of the computer screen/other VDT devices	Greater than 1/2 of your arm length	Never	Yes	Every 60 minutes of work
20	Female	Never(0)	Never(0)	Occasionally(1)	Never(0)	Never(0)	Never(0)	Never(0)	Never(0)	Never(0)	Occasionally(1)	Never(0)	Never(0)	Occasionally(1)	Occasionally(1)	Occasionally(1)	Occasionally(1)	Not applicable[N/A]	Not applicable[N/A]	Not applicable[N/A]	Not applicable[N/A]	Not applicable[N/A]	Not applicable[N/A]	Not applicable[N/A]	Not applicable[N/A]	Not applicable[N/A]	Moderately intense(1)	Not applicable[N/A]	Not applicable[N/A]	Moderately intense(1)	Moderately intense(1)	Moderately intense(1)	Moderately intense(1)	6-10 hours	5	Tablet/iPad	Academic/Study, Entertainment (Movies, Games, etc.)	Yes	Adjusting screen brightness, Blue light filter glasses		Prefer not to say	Hypermetropia/ far sightedness		No	My face is not at the level of the computer screen/other VDT devices	Less than 1/2 of your arm length	Sometimes	Yes	Every 60 minutes of work
21	Female	Occasionally(1)	Never(0)	Never(0)	Occasionally(1)	Occasionally(1)	Never(0)	Never(0)	Never(0)	Never(0)	Never(0)	Never(0)	Never(0)	Never(0)	Never(0)	Occasionally(1)	Never(0)	Highly intense (2)	Moderately intense(1)	Moderately intense(1)	Highly intense (2)	Highly intense (2)	Moderately intense(1)	Moderately intense(1)	Moderately intense(1)	Moderately intense(1)	Moderately intense(1)	Moderately intense(1)	Moderately intense(1)	Moderately intense(1)	Moderately intense(1)	Highly intense (2)	Moderately intense(1)	More than 10 hours	7	Tablet/iPad, Smartphone	Entertainment (Movies, Games, etc.), Social Media, Work/Professional	No	Adjusting screen brightness	Nil	No	Hypermetropia/ far sightedness	Nil	No	My face is not at the level of the computer screen/other VDT devices	Less than 1/2 of your arm length	Sometimes	No	Every 2 hours of work
20	Female	Occasionally(1)	Occasionally(1)	Never(0)	Never(0)	Occasionally(1)	Never(0)	Never(0)	Never(0)	Occasionally(1)	Never(0)	Often/always(2)	Never(0)	Never(0)	Occasionally(1)	Occasionally(1)	Occasionally(1)	Moderately intense(1)	Not applicable[N/A]	Not applicable[N/A]	Not applicable[N/A]	Highly intense (2)	Not applicable[N/A]	Not applicable[N/A]	Moderately intense(1)	Moderately intense(1)	Not applicable[N/A]	Highly intense (2)	Not applicable[N/A]	Moderately intense(1)	Not applicable[N/A]	Moderately intense(1)	Moderately intense(1)	6-10 hours	7	Tablet/iPad, Smartphone	Academic/Study, Entertainment (Movies, Games, etc.), Social Media	No	Adjusting screen brightness		No	I don’t know		No	My face is not at the level of the computer screen/other VDT devices	Less than 1/2 of your arm length	Always	Yes	Every 60 minutes of work
19	Female	Occasionally(1)	Never(0)	Never(0)	Never(0)	Never(0)	Never(0)	Never(0)	Never(0)	Never(0)	Never(0)	Never(0)	Never(0)	Never(0)	Never(0)	Never(0)	Occasionally(1)	Moderately intense(1)	Not applicable[N/A]	Not applicable[N/A]	Not applicable[N/A]	Not applicable[N/A]	Not applicable[N/A]	Not applicable[N/A]	Not applicable[N/A]	Not applicable[N/A]	Not applicable[N/A]	Not applicable[N/A]	Not applicable[N/A]	Not applicable[N/A]	Not applicable[N/A]	Not applicable[N/A]	Not applicable[N/A]	2-6 hours	3	Tablet/iPad, Smartphone	Academic/Study, Entertainment (Movies, Games, etc.), Social Media, Work/Professional	No	Blue light filter glasses	No	No	Hypermetropia/ far sightedness	No	No	My face is not at the level of the computer screen/other VDT devices	Greater than 1/2 of your arm length	Never	Yes	Every 20 minutes of work
19	Female	Never(0)	Occasionally(1)	Never(0)	Never(0)	Never(0)	Occasionally(1)	Never(0)	Never(0)	Never(0)	Occasionally(1)	Occasionally(1)	Never(0)	Never(0)	Occasionally(1)	Never(0)	Never(0)	Not applicable[N/A]	Not applicable[N/A]	Not applicable[N/A]	Not applicable[N/A]	Not applicable[N/A]	Not applicable[N/A]	Not applicable[N/A]	Not applicable[N/A]	Not applicable[N/A]	Not applicable[N/A]	Not applicable[N/A]	Not applicable[N/A]	Not applicable[N/A]	Not applicable[N/A]	Not applicable[N/A]	Not applicable[N/A]	2-6 hours	7	Desktop/Laptop, Smartphone	Academic/Study, Entertainment (Movies, Games, etc.)	Yes	Blue light filter glasses		No	Myopia/ near sightedness		No	My face is just at the level of the computer screen/other VDT devices	Equal to 1/2 of your arm length	Never	Yes	Every 20 minutes of work
20	Female	Occasionally(1)	Occasionally(1)	Never(0)	Never(0)	Occasionally(1)	Never(0)	Never(0)	Occasionally(1)	Never(0)	Never(0)	Never(0)	Never(0)	Never(0)	Occasionally(1)	Occasionally(1)	Often/always(2)	Moderately intense(1)	Not applicable[N/A]	Not applicable[N/A]	Not applicable[N/A]	Moderately intense(1)	Not applicable[N/A]	Not applicable[N/A]	Moderately intense(1)	Not applicable[N/A]	Not applicable[N/A]	Not applicable[N/A]	Not applicable[N/A]	Not applicable[N/A]	Moderately intense(1)	Moderately intense(1)	Highly intense (2)	6-10 hours	7	Tablet/iPad, Smartphone	Academic/Study, Entertainment (Movies, Games, etc.), Social Media	Yes	Adjusting screen brightness, Blue light filter glasses	amitryptiline for migraine	No	Myopia/ near sightedness, Astigmatism	No	No	My face is just at the level of the computer screen/other VDT devices	Less than 1/2 of your arm length	Never	No	Every 60 minutes of work
21	Male	Never(0)	Occasionally(1)	Occasionally(1)	Never(0)	Occasionally(1)	Never(0)	Occasionally(1)	Never(0)	Occasionally(1)	Never(0)	Never(0)	Never(0)	Never(0)	Never(0)	Often/always(2)	Never(0)	Moderately intense(1)	Moderately intense(1)	Moderately intense(1)	Not applicable[N/A]	Moderately intense(1)	Not applicable[N/A]	Moderately intense(1)	Not applicable[N/A]	Highly intense (2)	Not applicable[N/A]	Not applicable[N/A]	Not applicable[N/A]	Not applicable[N/A]	Not applicable[N/A]	Moderately intense(1)	Not applicable[N/A]	2-6 hours	7	Smartphone	Entertainment (Movies, Games, etc.)	No	None	No	No	No refractive error	No	No	My face is not at the level of the computer screen/other VDT devices	Equal to 1/2 of your arm length	Sometimes	No	Every 60 minutes of work
21	Female	Occasionally(1)	Occasionally(1)	Never(0)	Occasionally(1)	Occasionally(1)	Occasionally(1)	Occasionally(1)	Never(0)	Never(0)	Never(0)	Never(0)	Never(0)	Occasionally(1)	Occasionally(1)	Occasionally(1)	Occasionally(1)	Moderately intense(1)	Moderately intense(1)	Moderately intense(1)	Moderately intense(1)	Moderately intense(1)	Moderately intense(1)	Moderately intense(1)	Moderately intense(1)	Not applicable[N/A]	Not applicable[N/A]	Not applicable[N/A]	Not applicable[N/A]	Moderately intense(1)	Moderately intense(1)	Moderately intense(1)	Moderately intense(1)	2-6 hours	7	Smartphone	Academic/Study, Entertainment (Movies, Games, etc.), Social Media, Work/Professional	No	Using screen filters, Adjusting screen brightness, Taking regular breaks, Blue light filter glasses	No	No	No refractive error	No	No	My face is not at the level of the computer screen/other VDT devices	Less than 1/2 of your arm length	Sometimes	No	Every 20 minutes of work
20	Female	Never(0)	Occasionally(1)	Occasionally(1)	Never(0)	Occasionally(1)	Never(0)	Never(0)	Never(0)	Never(0)	Never(0)	Never(0)	Never(0)	Never(0)	Never(0)	Never(0)	Often/always(2)	Not applicable[N/A]	Not applicable[N/A]	Not applicable[N/A]	Not applicable[N/A]	Not applicable[N/A]	Not applicable[N/A]	Not applicable[N/A]	Not applicable[N/A]	Not applicable[N/A]	Not applicable[N/A]	Not applicable[N/A]	Not applicable[N/A]	Not applicable[N/A]	Not applicable[N/A]	Not applicable[N/A]	Moderately intense(1)	Less than 2 hours	1	Tablet/iPad, Smartphone	Academic/Study, Entertainment (Movies, Games, etc.), Social Media, Work/Professional	Yes	Adjusting screen brightness, Taking regular breaks, Blue light filter glasses	No	No	Myopia/ near sightedness	No	No	My face is not at the level of the computer screen/other VDT devices	Greater than 1/2 of your arm length	Never	No	Every 60 minutes of work
20	Female	Often/always(2)	Occasionally(1)	Never(0)	Never(0)	Never(0)	Never(0)	Never(0)	Never(0)	Never(0)	Never(0)	Occasionally(1)	Occasionally(1)	Occasionally(1)	Never(0)	Never(0)	Occasionally(1)	Highly intense (2)	Not applicable[N/A]	Not applicable[N/A]	Not applicable[N/A]	Not applicable[N/A]	Not applicable[N/A]	Not applicable[N/A]	Not applicable[N/A]	Not applicable[N/A]	Moderately intense(1)	Moderately intense(1)	Moderately intense(1)	Moderately intense(1)	Not applicable[N/A]	Not applicable[N/A]	Not applicable[N/A]	6-10 hours	7	Desktop/Laptop, Tablet/iPad, Smartphone	Academic/Study, Entertainment (Movies, Games, etc.), Social Media, Work/Professional	No	Using screen filters, Adjusting screen brightness, Blue light filter glasses	Iron and calcium supplements	No	Myopia/ near sightedness	No	No	My face is not at the level of the computer screen/other VDT devices	Less than 1/2 of your arm length	Never	No	Every 60 minutes of work
20	Male	Never(0)	Never(0)	Never(0)	Never(0)	Never(0)	Never(0)	Never(0)	Never(0)	Never(0)	Never(0)	Never(0)	Never(0)	Never(0)	Never(0)	Never(0)	Never(0)	Not applicable[N/A]	Not applicable[N/A]	Not applicable[N/A]	Not applicable[N/A]	Not applicable[N/A]	Not applicable[N/A]	Not applicable[N/A]	Not applicable[N/A]	Not applicable[N/A]	Not applicable[N/A]	Not applicable[N/A]	Not applicable[N/A]	Not applicable[N/A]	Not applicable[N/A]	Not applicable[N/A]	Not applicable[N/A]	2-6 hours	1	Tablet/iPad, Smartphone	Academic/Study, Entertainment (Movies, Games, etc.), Social Media	Yes	Taking regular breaks, Sleep	None	No	No refractive error		No	My face is just at the level of the computer screen/other VDT devices	Less than 1/2 of your arm length	Never	No	Every 20 minutes of work
23	Female	Often/always(2)	Often/always(2)	Occasionally(1)	Never(0)	Never(0)	Never(0)	Never(0)	Occasionally(1)	Occasionally(1)	Often/always(2)	Often/always(2)	Occasionally(1)	Occasionally(1)	Never(0)	Occasionally(1)	Occasionally(1)	Moderately intense(1)	Moderately intense(1)	Not applicable[N/A]	Moderately intense(1)	Not applicable[N/A]	Not applicable[N/A]	Moderately intense(1)	Moderately intense(1)	Moderately intense(1)	Not applicable[N/A]	Moderately intense(1)	Moderately intense(1)	Moderately intense(1)	Not applicable[N/A]	Moderately intense(1)	Moderately intense(1)	More than 10 hours	7	Smartphone	Academic/Study, Entertainment (Movies, Games, etc.), Work/Professional	Yes	Using screen filters, Adjusting screen brightness		No	Myopia/ near sightedness		No	My face is not at the level of the computer screen/other VDT devices	Less than 1/2 of your arm length	Sometimes	Yes	More than every 2 hours
20	Male	Never(0)	Never(0)	Never(0)	Never(0)	Never(0)	Never(0)	Never(0)	Never(0)	Never(0)	Never(0)	Never(0)	Never(0)	Never(0)	Never(0)	Never(0)	Never(0)	Not applicable[N/A]	Not applicable[N/A]	Not applicable[N/A]	Not applicable[N/A]	Not applicable[N/A]	Not applicable[N/A]	Not applicable[N/A]	Not applicable[N/A]	Not applicable[N/A]	Not applicable[N/A]	Not applicable[N/A]	Not applicable[N/A]	Not applicable[N/A]	Not applicable[N/A]	Not applicable[N/A]	Not applicable[N/A]	2-6 hours	7	Tablet/iPad, Smartphone, Gaming consoles	Academic/Study, Entertainment (Movies, Games, etc.), Social Media, Work/Professional	Yes	None	No	No	I refuse to say	No	No	My face is just at the level of the computer screen/other VDT devices	Greater than 1/2 of your arm length	Sometimes	Yes	Every 20 minutes of work
19	Female	Often/always(2)	Often/always(2)	Occasionally(1)	Occasionally(1)	Never(0)	Occasionally(1)	Never(0)	Occasionally(1)	Never(0)	Occasionally(1)	Occasionally(1)	Never(0)	Never(0)	Occasionally(1)	Occasionally(1)	Occasionally(1)	Moderately intense(1)	Moderately intense(1)	Moderately intense(1)	Moderately intense(1)	Moderately intense(1)	Moderately intense(1)	Moderately intense(1)	Moderately intense(1)	Not applicable[N/A]	Moderately intense(1)	Moderately intense(1)	Not applicable[N/A]	Moderately intense(1)	Moderately intense(1)	Moderately intense(1)	Moderately intense(1)	6-10 hours	7	Tablet/iPad, Smartphone	Academic/Study, Entertainment (Movies, Games, etc.), Social Media	Yes	Adjusting screen brightness, Taking regular breaks	No	Prefer not to say	No refractive error		No	My face is not at the level of the computer screen/other VDT devices	Equal to 1/2 of your arm length	Sometimes	No	Every 20 minutes of work
22	Male	Occasionally(1)	Occasionally(1)	Occasionally(1)	Occasionally(1)	Occasionally(1)	Occasionally(1)	Occasionally(1)	Occasionally(1)	Occasionally(1)	Never(0)	Never(0)	Never(0)	Occasionally(1)	Occasionally(1)	Often/always(2)	Often/always(2)	Moderately intense(1)	Moderately intense(1)	Not applicable[N/A]	Not applicable[N/A]	Moderately intense(1)	Not applicable[N/A]	Moderately intense(1)	Moderately intense(1)	Not applicable[N/A]	Not applicable[N/A]	Moderately intense(1)	Not applicable[N/A]	Moderately intense(1)	Not applicable[N/A]	Moderately intense(1)	Moderately intense(1)	More than 10 hours	7	Desktop/Laptop, Tablet/iPad, Smartphone, Gaming consoles, E-book	Academic/Study, Entertainment (Movies, Games, etc.), Social Media, Work/Professional	No	None	No	No	Myopia/ near sightedness	Nil	No	My face is just at the level of the computer screen/other VDT devices	Equal to 1/2 of your arm length	Always	Yes	Every 20 minutes of work
21	Female	Occasionally(1)	Never(0)	Occasionally(1)	Never(0)	Never(0)	Occasionally(1)	Never(0)	Never(0)	Never(0)	Occasionally(1)	Never(0)	Never(0)	Never(0)	Never(0)	Occasionally(1)	Often/always(2)	Moderately intense(1)	Not applicable[N/A]	Moderately intense(1)	Not applicable[N/A]	Not applicable[N/A]	Moderately intense(1)	Not applicable[N/A]	Not applicable[N/A]	Not applicable[N/A]	Moderately intense(1)	Not applicable[N/A]	Not applicable[N/A]	Moderately intense(1)	Not applicable[N/A]	Not applicable[N/A]	Highly intense (2)	6-10 hours	7	Tablet/iPad, Smartphone, TV	Academic/Study, Entertainment (Movies, Games, etc.), Social Media	Yes	Adjusting screen brightness, Taking regular breaks, Using artificial tears or eye drops, Blue light filter glasses	Hair vitamins	No	Myopia/ near sightedness	Asmagtism	No	My face is not at the level of the computer screen/other VDT devices	Less than 1/2 of your arm length	Never	Yes	Every 60 minutes of work
21	Female	Never(0)	Never(0)	Never(0)	Never(0)	Never(0)	Never(0)	Never(0)	Never(0)	Never(0)	Never(0)	Never(0)	Never(0)	Never(0)	Never(0)	Never(0)	Occasionally(1)	Not applicable[N/A]	Not applicable[N/A]	Not applicable[N/A]	Not applicable[N/A]	Not applicable[N/A]	Not applicable[N/A]	Not applicable[N/A]	Not applicable[N/A]	Not applicable[N/A]	Not applicable[N/A]	Not applicable[N/A]	Not applicable[N/A]	Not applicable[N/A]	Not applicable[N/A]	Not applicable[N/A]	Moderately intense(1)	6-10 hours	7	Desktop/Laptop, Smartphone	Academic/Study, Entertainment (Movies, Games, etc.), Social Media	No	Using screen filters, Adjusting screen brightness, Taking regular breaks	No	No	No refractive error	No	No	My face is not at the level of the computer screen/other VDT devices	Equal to 1/2 of your arm length	Never	Yes	Every 20 minutes of work
20	Female	Occasionally(1)	Occasionally(1)	Occasionally(1)	Never(0)	Occasionally(1)	Occasionally(1)	Never(0)	Never(0)	Never(0)	Never(0)	Occasionally(1)	Never(0)	Never(0)	Never(0)	Never(0)	Occasionally(1)	Moderately intense(1)	Not applicable[N/A]	Not applicable[N/A]	Not applicable[N/A]	Not applicable[N/A]	Moderately intense(1)	Not applicable[N/A]	Not applicable[N/A]	Not applicable[N/A]	Not applicable[N/A]	Not applicable[N/A]	Not applicable[N/A]	Not applicable[N/A]	Not applicable[N/A]	Not applicable[N/A]	Moderately intense(1)	6-10 hours	2	Smartphone	Academic/Study, Entertainment (Movies, Games, etc.), Social Media	No	Using screen filters, Adjusting screen brightness, Blue light filter glasses	No	No	Myopia/ near sightedness	No	No	My face is not at the level of the computer screen/other VDT devices	Less than 1/2 of your arm length	Sometimes	No	Every 60 minutes of work
21	Female	Never(0)	Never(0)	Never(0)	Never(0)	Never(0)	Never(0)	Never(0)	Occasionally(1)	Never(0)	Occasionally(1)	Never(0)	Never(0)	Never(0)	Occasionally(1)	Never(0)	Occasionally(1)	Not applicable[N/A]	Moderately intense(1)	Moderately intense(1)	Not applicable[N/A]	Not applicable[N/A]	Not applicable[N/A]	Not applicable[N/A]	Moderately intense(1)	Not applicable[N/A]	Not applicable[N/A]	Moderately intense(1)	Not applicable[N/A]	Not applicable[N/A]	Moderately intense(1)	Not applicable[N/A]	Moderately intense(1)	6-10 hours	1	Tablet/iPad, Smartphone	Academic/Study, Entertainment (Movies, Games, etc.), Social Media	No	Adjusting screen brightness	NA	No	No refractive error	NA	No	My face is just at the level of the computer screen/other VDT devices	Equal to 1/2 of your arm length	Sometimes	No	Every 20 minutes of work
20	Female	Occasionally(1)	Often/always(2)	Often/always(2)	Never(0)	Occasionally(1)	Occasionally(1)	Never(0)	Occasionally(1)	Never(0)	Never(0)	Occasionally(1)	Never(0)	Never(0)	Never(0)	Occasionally(1)	Often/always(2)	Moderately intense(1)	Moderately intense(1)	Moderately intense(1)	Not applicable[N/A]	Highly intense (2)	Moderately intense(1)	Not applicable[N/A]	Moderately intense(1)	Not applicable[N/A]	Moderately intense(1)	Moderately intense(1)	Not applicable[N/A]	Not applicable[N/A]	Not applicable[N/A]	Moderately intense(1)	Highly intense (2)	6-10 hours	7	Tablet/iPad, Smartphone, E-book	Academic/Study, Entertainment (Movies, Games, etc.), Social Media, Work/Professional	No	Adjusting screen brightness, Taking regular breaks	No	No	Hypermetropia/ far sightedness	No	No	My face is not at the level of the computer screen/other VDT devices	Equal to 1/2 of your arm length	Sometimes	Yes	Every 20 minutes of work
22	Female	Occasionally(1)	Occasionally(1)	Never(0)	Never(0)	Never(0)	Never(0)	Never(0)	Occasionally(1)	Never(0)	Never(0)	Never(0)	Never(0)	Never(0)	Never(0)	Occasionally(1)	Never(0)	Moderately intense(1)	Moderately intense(1)	Not applicable[N/A]	Not applicable[N/A]	Not applicable[N/A]	Not applicable[N/A]	Not applicable[N/A]	Moderately intense(1)	Not applicable[N/A]	Not applicable[N/A]	Not applicable[N/A]	Not applicable[N/A]	Not applicable[N/A]	Not applicable[N/A]	Not applicable[N/A]	Not applicable[N/A]	6-10 hours	1	Smartphone, E-book	Academic/Study, Entertainment (Movies, Games, etc.)	Yes	Adjusting screen brightness, Taking regular breaks, Blue light filter glasses	NA	No	Myopia/ near sightedness	No	No	My face is not at the level of the computer screen/other VDT devices	Greater than 1/2 of your arm length	Never	Yes	Every 60 minutes of work
21	Female	Occasionally(1)	Never(0)	Never(0)	Never(0)	Never(0)	Never(0)	Never(0)	Occasionally(1)	Never(0)	Never(0)	Never(0)	Never(0)	Never(0)	Never(0)	Never(0)	Occasionally(1)	Moderately intense(1)	Not applicable[N/A]	Not applicable[N/A]	Not applicable[N/A]	Not applicable[N/A]	Not applicable[N/A]	Not applicable[N/A]	Moderately intense(1)	Not applicable[N/A]	Not applicable[N/A]	Not applicable[N/A]	Not applicable[N/A]	Not applicable[N/A]	Not applicable[N/A]	Not applicable[N/A]	Moderately intense(1)	2-6 hours	4	Desktop/Laptop, Tablet/iPad, Smartphone	Academic/Study, Entertainment (Movies, Games, etc.), Social Media	No	Adjusting screen brightness, Taking regular breaks, Blue light filter glasses	No	No	Myopia/ near sightedness	Near sightedness	No	My face is not at the level of the computer screen/other VDT devices	Greater than 1/2 of your arm length	Never	Yes	Every 60 minutes of work
44	Female	Occasionally(1)	Occasionally(1)	Occasionally(1)	Occasionally(1)	Occasionally(1)	Occasionally(1)	Occasionally(1)	Occasionally(1)	Occasionally(1)	Occasionally(1)	Occasionally(1)	Occasionally(1)	Occasionally(1)	Occasionally(1)	Occasionally(1)	Occasionally(1)	Not applicable[N/A]	Not applicable[N/A]	Not applicable[N/A]	Not applicable[N/A]	Not applicable[N/A]	Not applicable[N/A]	Not applicable[N/A]	Not applicable[N/A]	Not applicable[N/A]	Not applicable[N/A]	Not applicable[N/A]	Not applicable[N/A]	Not applicable[N/A]	Not applicable[N/A]	Not applicable[N/A]	Not applicable[N/A]	2-6 hours	2	Tablet/iPad, Smartphone	Academic/Study, Entertainment (Movies, Games, etc.), Work/Professional	Yes	Using screen filters, Using artificial tears or eye drops		Prefer not to say	Myopia/ near sightedness			My face is not at the level of the computer screen/other VDT devices	Less than 1/2 of your arm length	Sometimes	Yes	Every 2 hours of work
21	Female	Occasionally(1)	Never(0)	Never(0)	Never(0)	Never(0)	Occasionally(1)	Never(0)	Never(0)	Never(0)	Never(0)	Never(0)	Never(0)	Never(0)	Never(0)	Never(0)	Occasionally(1)	Moderately intense(1)	Not applicable[N/A]	Not applicable[N/A]	Not applicable[N/A]	Not applicable[N/A]	Moderately intense(1)	Not applicable[N/A]	Not applicable[N/A]	Not applicable[N/A]	Not applicable[N/A]	Not applicable[N/A]	Not applicable[N/A]	Not applicable[N/A]	Not applicable[N/A]	Not applicable[N/A]	Moderately intense(1)	Less than 2 hours	5	Tablet/iPad, Smartphone	Academic/Study, Entertainment (Movies, Games, etc.)	No	Adjusting screen brightness, Taking regular breaks	-	No	Myopia/ near sightedness	-	No	My face is not at the level of the computer screen/other VDT devices	Less than 1/2 of your arm length	Never	Yes	Every 60 minutes of work
20	Female	Never(0)	Never(0)	Never(0)	Occasionally(1)	Never(0)	Never(0)	Never(0)	Occasionally(1)	Never(0)	Never(0)	Never(0)	Never(0)	Never(0)	Never(0)	Often/always(2)	Never(0)	Not applicable[N/A]	Not applicable[N/A]	Not applicable[N/A]	Not applicable[N/A]	Not applicable[N/A]	Not applicable[N/A]	Not applicable[N/A]	Moderately intense(1)	Not applicable[N/A]	Not applicable[N/A]	Not applicable[N/A]	Not applicable[N/A]	Not applicable[N/A]	Not applicable[N/A]	Not applicable[N/A]	Not applicable[N/A]	6-10 hours	7	Tablet/iPad, Smartphone, E-book	Academic/Study, Entertainment (Movies, Games, etc.)	Yes	Using screen filters, Adjusting screen brightness, Taking regular breaks, Blue light filter glasses		No	Myopia/ near sightedness		No	My face is just at the level of the computer screen/other VDT devices	Equal to 1/2 of your arm length	Never	Yes	Every 60 minutes of work
22	Male	Never(0)	Occasionally(1)	Occasionally(1)	Occasionally(1)	Occasionally(1)	Occasionally(1)	Occasionally(1)	Never(0)	Occasionally(1)	Occasionally(1)	Never(0)	Never(0)	Never(0)	Never(0)	Never(0)	Never(0)	Not applicable[N/A]	Not applicable[N/A]	Moderately intense(1)	Not applicable[N/A]	Not applicable[N/A]	Not applicable[N/A]	Moderately intense(1)	Not applicable[N/A]	Moderately intense(1)	Moderately intense(1)	Not applicable[N/A]	Not applicable[N/A]	Not applicable[N/A]	Not applicable[N/A]	Not applicable[N/A]	Not applicable[N/A]	2-6 hours	7	Tablet/iPad, Smartphone	Academic/Study, Entertainment (Movies, Games, etc.), Social Media	No	Using screen filters, Adjusting screen brightness, Blue light filter glasses		No	No refractive error			My face is not at the level of the computer screen/other VDT devices	Equal to 1/2 of your arm length	Sometimes	No	Every 20 minutes of work
20	Female	Never(0)	Never(0)	Occasionally(1)	Occasionally(1)	Never(0)	Never(0)	Occasionally(1)	Never(0)	Never(0)	Never(0)	Occasionally(1)	Never(0)	Never(0)	Occasionally(1)	Occasionally(1)	Never(0)	Not applicable[N/A]	Not applicable[N/A]	Moderately intense(1)	Moderately intense(1)	Not applicable[N/A]	Not applicable[N/A]	Moderately intense(1)	Not applicable[N/A]	Not applicable[N/A]	Not applicable[N/A]	Moderately intense(1)	Not applicable[N/A]	Not applicable[N/A]	Moderately intense(1)	Moderately intense(1)	Moderately intense(1)	2-6 hours	7	Tablet/iPad, Smartphone	Academic/Study, Entertainment (Movies, Games, etc.), Social Media	No	Blue light filter glasses	no	No	I don’t know	no	No	My face is not at the level of the computer screen/other VDT devices	Greater than 1/2 of your arm length	Never	No	Every 20 minutes of work
20	Female	Occasionally(1)	Occasionally(1)	Occasionally(1)	Occasionally(1)	Occasionally(1)	Occasionally(1)	Occasionally(1)	Occasionally(1)	Occasionally(1)	Occasionally(1)	Occasionally(1)	Never(0)	Never(0)	Occasionally(1)	Occasionally(1)	Occasionally(1)	Moderately intense(1)	Moderately intense(1)	Moderately intense(1)	Moderately intense(1)	Moderately intense(1)	Moderately intense(1)	Moderately intense(1)	Moderately intense(1)	Moderately intense(1)	Moderately intense(1)	Moderately intense(1)	Moderately intense(1)	Moderately intense(1)	Moderately intense(1)	Moderately intense(1)	Not applicable[N/A]	6-10 hours	7	Tablet/iPad	Academic/Study	No	Adjusting screen brightness, Taking regular breaks	No	No	Myopia/ near sightedness	No	No	My face is not at the level of the computer screen/other VDT devices	Less than 1/2 of your arm length	Never	Yes	More than every 2 hours
20	Female	Often/always(2)	Never(0)	Never(0)	Occasionally(1)	Often/always(2)	Never(0)	Never(0)	Never(0)	Occasionally(1)	Occasionally(1)	Never(0)	Never(0)	Never(0)	Often/always(2)	Often/always(2)	Occasionally(1)	Moderately intense(1)	Not applicable[N/A]	Not applicable[N/A]	Moderately intense(1)	Highly intense (2)	Moderately intense(1)	Not applicable[N/A]	Not applicable[N/A]	Moderately intense(1)	Highly intense (2)	Not applicable[N/A]	Not applicable[N/A]	Not applicable[N/A]	Highly intense (2)	Highly intense (2)	Highly intense (2)	6-10 hours	7	Tablet/iPad, Smartphone	Academic/Study, Entertainment (Movies, Games, etc.), Social Media	Yes	None	Hydrating drops	No	Myopia/ near sightedness		No	My face is just at the level of the computer screen/other VDT devices	Equal to 1/2 of your arm length	Sometimes	Yes	Every 2 hours of work
20	Female	Often/always(2)	Often/always(2)	Often/always(2)	Occasionally(1)	Occasionally(1)	Never(0)	Occasionally(1)	Often/always(2)	Occasionally(1)	Occasionally(1)	Occasionally(1)	Never(0)	Never(0)	Occasionally(1)	Occasionally(1)	Often/always(2)	Moderately intense(1)	Moderately intense(1)	Moderately intense(1)	Moderately intense(1)	Moderately intense(1)	Moderately intense(1)	Moderately intense(1)	Moderately intense(1)	Moderately intense(1)	Moderately intense(1)	Moderately intense(1)	Moderately intense(1)	Moderately intense(1)	Moderately intense(1)	Moderately intense(1)	Moderately intense(1)	6-10 hours	2	Tablet/iPad, Smartphone	Academic/Study, Entertainment (Movies, Games, etc.), Social Media	Yes	Adjusting screen brightness, Blue light filter glasses	No	No	Myopia/ near sightedness	No	No	My face is not at the level of the computer screen/other VDT devices	Less than 1/2 of your arm length	Sometimes	Yes	Every 60 minutes of work
21	Male	Often/always(2)	Occasionally(1)	Never(0)	Never(0)	Never(0)	Never(0)	Never(0)	Never(0)	Never(0)	Never(0)	Never(0)	Never(0)	Never(0)	Occasionally(1)	Occasionally(1)	Never(0)	Moderately intense(1)	Moderately intense(1)	Not applicable[N/A]	Not applicable[N/A]	Not applicable[N/A]	Not applicable[N/A]	Not applicable[N/A]	Not applicable[N/A]	Not applicable[N/A]	Not applicable[N/A]	Not applicable[N/A]	Not applicable[N/A]	Not applicable[N/A]	Moderately intense(1)	Moderately intense(1)	Not applicable[N/A]	6-10 hours	7	Desktop/Laptop, Tablet/iPad, Smartphone, Gaming consoles	Academic/Study, Entertainment (Movies, Games, etc.), Social Media, Work/Professional	Yes	Adjusting screen brightness, Blue light filter glasses	Naproxen:: migraine	No	Myopia/ near sightedness	No	No	My face is not at the level of the computer screen/other VDT devices	Equal to 1/2 of your arm length	Never	No	More than every 2 hours
20	Male	Occasionally(1)	Occasionally(1)	Often/always(2)	Occasionally(1)	Occasionally(1)	Never(0)	Occasionally(1)	Never(0)	Never(0)	Occasionally(1)	Never(0)	Never(0)	Never(0)	Never(0)	Occasionally(1)	Often/always(2)	Not applicable[N/A]	Moderately intense(1)	Moderately intense(1)	Moderately intense(1)	Moderately intense(1)	Not applicable[N/A]	Moderately intense(1)	Not applicable[N/A]	Not applicable[N/A]	Moderately intense(1)	Not applicable[N/A]	Moderately intense(1)	Not applicable[N/A]	Not applicable[N/A]	Moderately intense(1)	Moderately intense(1)	2-6 hours	7	Tablet/iPad, Smartphone	Academic/Study, Entertainment (Movies, Games, etc.), Social Media	Yes	Using screen filters, Adjusting screen brightness, Taking regular breaks	no	Yes	Myopia/ near sightedness	no	No	My face is not at the level of the computer screen/other VDT devices	Equal to 1/2 of your arm length	Never	No	Every 60 minutes of work
20	Male	Never(0)	Occasionally(1)	Occasionally(1)	Occasionally(1)	Occasionally(1)	Occasionally(1)	Occasionally(1)	Occasionally(1)	Never(0)	Occasionally(1)	Never(0)	Never(0)	Occasionally(1)	Occasionally(1)	Often/always(2)	Often/always(2)	Moderately intense(1)	Moderately intense(1)	Moderately intense(1)	Moderately intense(1)	Moderately intense(1)	Moderately intense(1)	Moderately intense(1)	Moderately intense(1)	Moderately intense(1)	Moderately intense(1)	Moderately intense(1)	Moderately intense(1)	Moderately intense(1)	Moderately intense(1)	Moderately intense(1)	Highly intense (2)	6-10 hours	1	Tablet/iPad	Academic/Study	No	None		No	Astigmatism		No	My face is not at the level of the computer screen/other VDT devices	Less than 1/2 of your arm length	Sometimes	No	Every 60 minutes of work
20	Male	Occasionally(1)	Never(0)	Never(0)	Never(0)	Never(0)	Never(0)	Never(0)	Never(0)	Never(0)	Never(0)	Never(0)	Never(0)	Never(0)	Never(0)	Never(0)	Never(0)	Moderately intense(1)	Not applicable[N/A]	Not applicable[N/A]	Not applicable[N/A]	Not applicable[N/A]	Not applicable[N/A]	Not applicable[N/A]	Not applicable[N/A]	Not applicable[N/A]	Not applicable[N/A]	Not applicable[N/A]	Not applicable[N/A]	Not applicable[N/A]	Not applicable[N/A]	Not applicable[N/A]	Not applicable[N/A]	2-6 hours	7	Tablet/iPad, Smartphone	Academic/Study, Entertainment (Movies, Games, etc.), Social Media, Work/Professional	No	Using screen filters, Adjusting screen brightness, Taking regular breaks	NIL	No	Myopia/ near sightedness		No	My face is just at the level of the computer screen/other VDT devices	Equal to 1/2 of your arm length	Never	No	Every 2 hours of work
21	Female	Occasionally(1)	Often/always(2)	Occasionally(1)	Never(0)	Occasionally(1)	Never(0)	Occasionally(1)	Often/always(2)	Never(0)	Never(0)	Occasionally(1)	Never(0)	Never(0)	Never(0)	Occasionally(1)	Occasionally(1)	Moderately intense(1)	Moderately intense(1)	Not applicable[N/A]	Not applicable[N/A]	Not applicable[N/A]	Not applicable[N/A]	Highly intense (2)	Highly intense (2)	Not applicable[N/A]	Not applicable[N/A]	Moderately intense(1)	Not applicable[N/A]	Not applicable[N/A]	Not applicable[N/A]	Not applicable[N/A]	Moderately intense(1)	2-6 hours	7	Tablet/iPad, Smartphone	Academic/Study, Entertainment (Movies, Games, etc.), Social Media	No	Adjusting screen brightness	None	No	Hypermetropia/ far sightedness	None	No	My face is just at the level of the computer screen/other VDT devices	Less than 1/2 of your arm length	Always	No	Every 2 hours of work
21	Male	Occasionally(1)	Occasionally(1)	Occasionally(1)	Occasionally(1)	Occasionally(1)	Occasionally(1)	Occasionally(1)	Never(0)	Never(0)	Occasionally(1)	Occasionally(1)	Occasionally(1)	Occasionally(1)	Occasionally(1)	Occasionally(1)	Never(0)	Moderately intense(1)	Highly intense (2)	Moderately intense(1)	Moderately intense(1)	Highly intense (2)	Highly intense (2)	Highly intense (2)	Not applicable[N/A]	Not applicable[N/A]	Moderately intense(1)	Highly intense (2)	Moderately intense(1)	Moderately intense(1)	Moderately intense(1)	Highly intense (2)	Not applicable[N/A]	6-10 hours	7	Tablet/iPad, Smartphone	Academic/Study, Entertainment (Movies, Games, etc.), Social Media, Work/Professional	Yes	Using screen filters, Adjusting screen brightness, Blue light filter glasses	No	Yes	Hypermetropia/ far sightedness	No	No	My face is just at the level of the computer screen/other VDT devices	Greater than 1/2 of your arm length	Sometimes	No	Every 2 hours of work
21	Female	Never(0)	Never(0)	Never(0)	Never(0)	Occasionally(1)	Occasionally(1)	Never(0)	Occasionally(1)	Occasionally(1)	Never(0)	Never(0)	Never(0)	Never(0)	Never(0)	Never(0)	Occasionally(1)	Not applicable[N/A]	Not applicable[N/A]	Not applicable[N/A]	Not applicable[N/A]	Moderately intense(1)	Moderately intense(1)	Not applicable[N/A]	Moderately intense(1)	Moderately intense(1)	Not applicable[N/A]	Not applicable[N/A]	Not applicable[N/A]	Not applicable[N/A]	Not applicable[N/A]	Not applicable[N/A]	Highly intense (2)	6-10 hours	7	Tablet/iPad	Academic/Study, Entertainment (Movies, Games, etc.), Social Media	No	Adjusting screen brightness, Taking regular breaks, Blue light filter glasses		Prefer not to say	Hypermetropia/ far sightedness		No	My face is just at the level of the computer screen/other VDT devices	Equal to 1/2 of your arm length	Sometimes	No	Every 60 minutes of work
19	Male	Never(0)	Never(0)	Never(0)	Never(0)	Never(0)	Never(0)	Never(0)	Never(0)	Never(0)	Never(0)	Never(0)	Never(0)	Never(0)	Never(0)	Never(0)	Never(0)	Not applicable[N/A]	Not applicable[N/A]	Not applicable[N/A]	Not applicable[N/A]	Not applicable[N/A]	Not applicable[N/A]	Not applicable[N/A]	Not applicable[N/A]	Not applicable[N/A]	Not applicable[N/A]	Not applicable[N/A]	Not applicable[N/A]	Not applicable[N/A]	Not applicable[N/A]	Not applicable[N/A]	Not applicable[N/A]	2-6 hours	7	Smartphone	Academic/Study, Entertainment (Movies, Games, etc.), Social Media	No	None	No	No	No refractive error	No	No	My face is just at the level of the computer screen/other VDT devices	Less than 1/2 of your arm length	Never	No	Every 20 minutes of work
22	Male	Occasionally(1)	Never(0)	Never(0)	Never(0)	Occasionally(1)	Never(0)	Occasionally(1)	Occasionally(1)	Never(0)	Never(0)	Never(0)	Never(0)	Never(0)	Occasionally(1)	Never(0)	Occasionally(1)	Moderately intense(1)	Moderately intense(1)	Not applicable[N/A]	Not applicable[N/A]	Moderately intense(1)	Not applicable[N/A]	Highly intense (2)	Moderately intense(1)	Not applicable[N/A]	Not applicable[N/A]	Not applicable[N/A]	Not applicable[N/A]	Not applicable[N/A]	Moderately intense(1)	Not applicable[N/A]	Moderately intense(1)	More than 10 hours	7	Smartphone	Academic/Study, Entertainment (Movies, Games, etc.), Social Media	No	Using screen filters, Adjusting screen brightness		No	No refractive error		No	My face is not at the level of the computer screen/other VDT devices	Equal to 1/2 of your arm length	Sometimes	No	More than every 2 hours
21	Female	Often/always(2)	Occasionally(1)	Occasionally(1)	Never(0)	Occasionally(1)	Never(0)	Never(0)	Often/always(2)	Often/always(2)	Often/always(2)	Never(0)	Never(0)	Never(0)	Often/always(2)	Occasionally(1)	Often/always(2)	Highly intense (2)	Highly intense (2)	Highly intense (2)	Moderately intense(1)	Highly intense (2)	Not applicable[N/A]	Not applicable[N/A]	Highly intense (2)	Highly intense (2)	Highly intense (2)	Not applicable[N/A]	Not applicable[N/A]	Not applicable[N/A]	Highly intense (2)	Highly intense (2)	Highly intense (2)	More than 10 hours	7	Tablet/iPad, Smartphone	Academic/Study, Entertainment (Movies, Games, etc.), Social Media	No	Adjusting screen brightness		No	I don’t know	No	No	My face is not at the level of the computer screen/other VDT devices	Less than 1/2 of your arm length	Sometimes	Yes	More than every 2 hours
20	Female	Occasionally(1)	Never(0)	Never(0)	Never(0)	Occasionally(1)	Never(0)	Never(0)	Never(0)	Occasionally(1)	Never(0)	Never(0)	Never(0)	Occasionally(1)	Often/always(2)	Often/always(2)	Often/always(2)	Moderately intense(1)	Not applicable[N/A]	Not applicable[N/A]	Not applicable[N/A]	Moderately intense(1)	Not applicable[N/A]	Not applicable[N/A]	Not applicable[N/A]	Moderately intense(1)	Not applicable[N/A]	Not applicable[N/A]	Not applicable[N/A]	Moderately intense(1)	Highly intense (2)	Highly intense (2)	Highly intense (2)	More than 10 hours	7	Desktop/Laptop, Tablet/iPad, Smartphone, E-book	Academic/Study, Entertainment (Movies, Games, etc.), Social Media, Work/Professional	No	Adjusting screen brightness, Blue light filter glasses	Itraconazole - skin infection	No	Myopia/ near sightedness	No	No	My face is just at the level of the computer screen/other VDT devices	Greater than 1/2 of your arm length	Never	Yes	More than every 2 hours
22	Female	Occasionally(1)	Occasionally(1)	Occasionally(1)	Occasionally(1)	Never(0)	Never(0)	Never(0)	Occasionally(1)	Never(0)	Never(0)	Never(0)	Never(0)	Never(0)	Never(0)	Occasionally(1)	Often/always(2)	Moderately intense(1)	Moderately intense(1)	Moderately intense(1)	Not applicable[N/A]	Not applicable[N/A]	Not applicable[N/A]	Not applicable[N/A]	Moderately intense(1)	Not applicable[N/A]	Not applicable[N/A]	Not applicable[N/A]	Not applicable[N/A]	Not applicable[N/A]	Not applicable[N/A]	Moderately intense(1)	Not applicable[N/A]	2-6 hours	7	Smartphone	Academic/Study, Entertainment (Movies, Games, etc.), Social Media	No	Adjusting screen brightness, Taking regular breaks	NA	No	No refractive error	NA	No	My face is just at the level of the computer screen/other VDT devices	Equal to 1/2 of your arm length	Never	No	Every 60 minutes of work
20	Male	Occasionally(1)	Occasionally(1)	Never(0)	Never(0)	Occasionally(1)	Occasionally(1)	Never(0)	Occasionally(1)	Never(0)	Never(0)	Never(0)	Never(0)	Never(0)	Never(0)	Never(0)	Occasionally(1)	Moderately intense(1)	Moderately intense(1)	Not applicable[N/A]	Not applicable[N/A]	Moderately intense(1)	Not applicable[N/A]	Not applicable[N/A]	Moderately intense(1)	Not applicable[N/A]	Not applicable[N/A]	Not applicable[N/A]	Not applicable[N/A]	Not applicable[N/A]	Not applicable[N/A]	Not applicable[N/A]	Moderately intense(1)	2-6 hours	7	Tablet/iPad, Smartphone	Academic/Study, Entertainment (Movies, Games, etc.), Social Media, Work/Professional	No	Using screen filters, Blue light filter glasses	-	Yes	No refractive error	-	No	My face is just at the level of the computer screen/other VDT devices	Greater than 1/2 of your arm length	Never	No	Every 60 minutes of work
20	Female	Occasionally(1)	Occasionally(1)	Never(0)	Never(0)	Occasionally(1)	Never(0)	Never(0)	Occasionally(1)	Never(0)	Never(0)	Never(0)	Occasionally(1)	Never(0)	Never(0)	Never(0)	Occasionally(1)	Moderately intense(1)	Moderately intense(1)	Not applicable[N/A]	Not applicable[N/A]	Moderately intense(1)	Not applicable[N/A]	Not applicable[N/A]	Moderately intense(1)	Not applicable[N/A]	Not applicable[N/A]	Not applicable[N/A]	Moderately intense(1)	Not applicable[N/A]	Not applicable[N/A]	Not applicable[N/A]	Moderately intense(1)	2-6 hours	7	Tablet/iPad, Smartphone	Academic/Study, Entertainment (Movies, Games, etc.), Social Media	Yes	Adjusting screen brightness	None	No	No refractive error	No	No	My face is just at the level of the computer screen/other VDT devices	Equal to 1/2 of your arm length	Sometimes	No	Every 2 hours of work
20	Female	Never(0)	Never(0)	Never(0)	Never(0)	Never(0)	Never(0)	Never(0)	Never(0)	Never(0)	Never(0)	Never(0)	Never(0)	Never(0)	Never(0)	Never(0)	Never(0)	Not applicable[N/A]	Not applicable[N/A]	Not applicable[N/A]	Not applicable[N/A]	Not applicable[N/A]	Not applicable[N/A]	Not applicable[N/A]	Not applicable[N/A]	Not applicable[N/A]	Not applicable[N/A]	Not applicable[N/A]	Not applicable[N/A]	Not applicable[N/A]	Not applicable[N/A]	Not applicable[N/A]	Not applicable[N/A]	2-6 hours	7	Smartphone	Entertainment (Movies, Games, etc.), Social Media	No	Using screen filters, Adjusting screen brightness		No	No refractive error		No	My face is not at the level of the computer screen/other VDT devices	Greater than 1/2 of your arm length	Sometimes	No	Every 2 hours of work
20	Male	Never(0)	Occasionally(1)	Occasionally(1)	Occasionally(1)	Never(0)	Never(0)	Never(0)	Never(0)	Never(0)	Never(0)	Occasionally(1)	Never(0)	Never(0)	Never(0)	Occasionally(1)	Never(0)	Not applicable[N/A]	Moderately intense(1)	Moderately intense(1)	Moderately intense(1)	Not applicable[N/A]	Not applicable[N/A]	Not applicable[N/A]	Not applicable[N/A]	Not applicable[N/A]	Not applicable[N/A]	Moderately intense(1)	Highly intense (2)	Highly intense (2)	Not applicable[N/A]	Moderately intense(1)	Not applicable[N/A]	2-6 hours	7	Smartphone, Gaming consoles	Academic/Study, Entertainment (Movies, Games, etc.), Social Media	No	Adjusting screen brightness, Taking regular breaks		No	Myopia/ near sightedness	No	No	My face is just at the level of the computer screen/other VDT devices	Equal to 1/2 of your arm length	Sometimes	No	Every 20 minutes of work
20	Female	Occasionally(1)	Occasionally(1)	Never(0)	Never(0)	Occasionally(1)	Never(0)	Never(0)	Never(0)	Never(0)	Never(0)	Never(0)	Never(0)	Never(0)	Often/always(2)	Never(0)	Occasionally(1)	Not applicable[N/A]	Not applicable[N/A]	Not applicable[N/A]	Not applicable[N/A]	Highly intense (2)	Not applicable[N/A]	Not applicable[N/A]	Not applicable[N/A]	Not applicable[N/A]	Not applicable[N/A]	Not applicable[N/A]	Not applicable[N/A]	Not applicable[N/A]	Moderately intense(1)	Not applicable[N/A]	Highly intense (2)	More than 10 hours	7	Desktop/Laptop, Tablet/iPad, Smartphone	Academic/Study, Entertainment (Movies, Games, etc.), Social Media, Work/Professional	No	Adjusting screen brightness, Blue light filter glasses	No	No	No refractive error	No	No	My face is not at the level of the computer screen/other VDT devices	Equal to 1/2 of your arm length	Sometimes	No	More than every 2 hours
22	Female	Never(0)	Occasionally(1)	Never(0)	Never(0)	Occasionally(1)	Never(0)	Never(0)	Occasionally(1)	Never(0)	Never(0)	Never(0)	Never(0)	Never(0)	Never(0)	Never(0)	Occasionally(1)	Not applicable[N/A]	Moderately intense(1)	Not applicable[N/A]	Not applicable[N/A]	Moderately intense(1)	Not applicable[N/A]	Not applicable[N/A]	Moderately intense(1)	Not applicable[N/A]	Not applicable[N/A]	Not applicable[N/A]	Not applicable[N/A]	Not applicable[N/A]	Not applicable[N/A]	Not applicable[N/A]	Moderately intense(1)	2-6 hours	5	Tablet/iPad, Smartphone	Academic/Study, Entertainment (Movies, Games, etc.), Social Media, Work/Professional	Yes	Adjusting screen brightness	Isotretinoin	No	Astigmatism	No	Yes	My face is not at the level of the computer screen/other VDT devices	Equal to 1/2 of your arm length	Never	No	Every 20 minutes of work
20	Female	Occasionally(1)	Never(0)	Never(0)	Never(0)	Occasionally(1)	Never(0)	Never(0)	Never(0)	Occasionally(1)	Never(0)	Never(0)	Never(0)	Never(0)	Never(0)	Never(0)	Occasionally(1)	Moderately intense(1)	Not applicable[N/A]	Not applicable[N/A]	Not applicable[N/A]	Moderately intense(1)	Not applicable[N/A]	Not applicable[N/A]	Not applicable[N/A]	Moderately intense(1)	Not applicable[N/A]	Not applicable[N/A]	Not applicable[N/A]	Not applicable[N/A]	Not applicable[N/A]	Not applicable[N/A]	Moderately intense(1)	2-6 hours	7	Tablet/iPad, Smartphone	Academic/Study, Entertainment (Movies, Games, etc.), Social Media	Yes	Using screen filters, Adjusting screen brightness, Taking regular breaks, Blue light filter glasses		No	Hypermetropia/ far sightedness		No	My face is not at the level of the computer screen/other VDT devices	Equal to 1/2 of your arm length	Sometimes	Yes	Every 60 minutes of work
20	Male	Never(0)	Never(0)	Never(0)	Never(0)	Never(0)	Never(0)	Never(0)	Never(0)	Never(0)	Never(0)	Never(0)	Never(0)	Never(0)	Never(0)	Never(0)	Occasionally(1)	Not applicable[N/A]	Not applicable[N/A]	Not applicable[N/A]	Not applicable[N/A]	Not applicable[N/A]	Not applicable[N/A]	Not applicable[N/A]	Not applicable[N/A]	Not applicable[N/A]	Not applicable[N/A]	Not applicable[N/A]	Not applicable[N/A]	Not applicable[N/A]	Not applicable[N/A]	Not applicable[N/A]	Moderately intense(1)	2-6 hours	7	Smartphone	Academic/Study, Entertainment (Movies, Games, etc.), Social Media	No	Adjusting screen brightness, Blue light filter glasses		No	Myopia/ near sightedness		No	My face is not at the level of the computer screen/other VDT devices	Greater than 1/2 of your arm length	Never	No	Every 60 minutes of work
20	Female	Occasionally(1)	Never(0)	Occasionally(1)	Occasionally(1)	Never(0)	Occasionally(1)	Never(0)	Never(0)	Never(0)	Never(0)	Often/always(2)	Occasionally(1)	Often/always(2)	Occasionally(1)	Occasionally(1)	Occasionally(1)	Moderately intense(1)	Not applicable[N/A]	Moderately intense(1)	Not applicable[N/A]	Not applicable[N/A]	Moderately intense(1)	Not applicable[N/A]	Not applicable[N/A]	Not applicable[N/A]	Not applicable[N/A]	Moderately intense(1)	Moderately intense(1)	Moderately intense(1)	Not applicable[N/A]	Moderately intense(1)	Moderately intense(1)	6-10 hours	7	Smartphone	Social Media	No	None	Omega-3	No	Myopia/ near sightedness	In the past I used to have frequent styes	No	My face is not at the level of the computer screen/other VDT devices	Equal to 1/2 of your arm length	Sometimes	No	More than every 2 hours
21	Female	Often/always(2)	Never(0)	Occasionally(1)	Occasionally(1)	Occasionally(1)	Never(0)	Occasionally(1)	Never(0)	Occasionally(1)	Never(0)	Occasionally(1)	Never(0)	Never(0)	Never(0)	Never(0)	Never(0)	Moderately intense(1)	Not applicable[N/A]	Highly intense (2)	Moderately intense(1)	Moderately intense(1)	Not applicable[N/A]	Moderately intense(1)	Not applicable[N/A]	Moderately intense(1)	Not applicable[N/A]	Moderately intense(1)	Not applicable[N/A]	Not applicable[N/A]	Not applicable[N/A]	Not applicable[N/A]	Not applicable[N/A]	6-10 hours	7	Tablet/iPad, Smartphone	Academic/Study, Entertainment (Movies, Games, etc.), Social Media, Work/Professional, Hobbies	No	Adjusting screen brightness, Blue light filter glasses	No	No	No refractive error		No	My face is not at the level of the computer screen/other VDT devices	Greater than 1/2 of your arm length	Sometimes	No	Every 60 minutes of work
21	Female	Occasionally(1)	Occasionally(1)	Occasionally(1)	Occasionally(1)	Occasionally(1)	Never(0)	Occasionally(1)	Never(0)	Never(0)	Occasionally(1)	Occasionally(1)	Never(0)	Never(0)	Never(0)	Occasionally(1)	Occasionally(1)	Moderately intense(1)	Moderately intense(1)	Moderately intense(1)	Moderately intense(1)	Moderately intense(1)	Not applicable[N/A]	Moderately intense(1)	Not applicable[N/A]	Not applicable[N/A]	Moderately intense(1)	Moderately intense(1)	Not applicable[N/A]	Not applicable[N/A]	Not applicable[N/A]	Moderately intense(1)	Moderately intense(1)	6-10 hours	7	Smartphone	Academic/Study, Entertainment (Movies, Games, etc.), Social Media	No	Adjusting screen brightness, Using artificial tears or eye drops, Blue light filter glasses	No	No	I don’t know	No	No	My face is not at the level of the computer screen/other VDT devices	Equal to 1/2 of your arm length	Sometimes	No	More than every 2 hours
21	Female	Never(0)	Never(0)	Never(0)	Never(0)	Never(0)	Never(0)	Never(0)	Never(0)	Never(0)	Never(0)	Never(0)	Never(0)	Never(0)	Never(0)	Never(0)	Often/always(2)	Not applicable[N/A]	Not applicable[N/A]	Not applicable[N/A]	Not applicable[N/A]	Not applicable[N/A]	Not applicable[N/A]	Not applicable[N/A]	Not applicable[N/A]	Not applicable[N/A]	Not applicable[N/A]	Not applicable[N/A]	Not applicable[N/A]	Not applicable[N/A]	Not applicable[N/A]	Not applicable[N/A]	Moderately intense(1)	6-10 hours	2	Smartphone	Academic/Study, Entertainment (Movies, Games, etc.), Social Media, Work/Professional	No	Adjusting screen brightness, Taking regular breaks, Blue light filter glasses		No	Myopia/ near sightedness		No	My face is not at the level of the computer screen/other VDT devices	Equal to 1/2 of your arm length	Never	No	Every 20 minutes of work
20	Female	Never(0)	Never(0)	Occasionally(1)	Never(0)	Occasionally(1)	Occasionally(1)	Never(0)	Never(0)	Never(0)	Never(0)	Occasionally(1)	Never(0)	Occasionally(1)	Never(0)	Often/always(2)	Occasionally(1)	Not applicable[N/A]	Not applicable[N/A]	Moderately intense(1)	Not applicable[N/A]	Moderately intense(1)	Moderately intense(1)	Not applicable[N/A]	Not applicable[N/A]	Not applicable[N/A]	Not applicable[N/A]	Moderately intense(1)	Not applicable[N/A]	Moderately intense(1)	Not applicable[N/A]	Highly intense (2)	Moderately intense(1)	6-10 hours	5	Desktop/Laptop, Smartphone	Academic/Study, Entertainment (Movies, Games, etc.), Social Media	Yes	Adjusting screen brightness		No	I don’t know			My face is not at the level of the computer screen/other VDT devices	Less than 1/2 of your arm length	Sometimes	No	Every 2 hours of work
20	Male	Never(0)	Never(0)	Often/always(2)	Often/always(2)	Often/always(2)	Never(0)	Often/always(2)	Often/always(2)	Occasionally(1)	Occasionally(1)	Often/always(2)	Never(0)	Never(0)	Often/always(2)	Often/always(2)	Occasionally(1)	Highly intense (2)	Highly intense (2)	Highly intense (2)	Highly intense (2)	Highly intense (2)	Highly intense (2)	Highly intense (2)	Highly intense (2)	Highly intense (2)	Highly intense (2)	Highly intense (2)	Highly intense (2)	Highly intense (2)	Highly intense (2)	Highly intense (2)	Highly intense (2)	2-6 hours	7	Desktop/Laptop, Smartphone	Academic/Study, Entertainment (Movies, Games, etc.), Social Media	No	Adjusting screen brightness, Using artificial tears or eye drops	Nil	No	Myopia/ near sightedness, Astigmatism	Compound myopic astigmatism -0.75 left eye and my other eye has myopia of low -0.35 power	No	My face is just at the level of the computer screen/other VDT devices	Greater than 1/2 of your arm length	Always	Yes	Every 60 minutes of work
20	Female	Occasionally(1)	Occasionally(1)	Occasionally(1)	Occasionally(1)	Occasionally(1)	Occasionally(1)	Occasionally(1)	Never(0)	Occasionally(1)	Occasionally(1)	Occasionally(1)	Never(0)	Never(0)	Occasionally(1)	Occasionally(1)	Often/always(2)	Highly intense (2)	Highly intense (2)	Highly intense (2)	Highly intense (2)	Highly intense (2)	Highly intense (2)	Highly intense (2)	Moderately intense(1)	Moderately intense(1)	Highly intense (2)	Highly intense (2)	Moderately intense(1)	Moderately intense(1)	Highly intense (2)	Highly intense (2)	Not applicable[N/A]	6-10 hours	7	Smartphone	Social Media	No	None	No	No	No refractive error	No	No	My face is not at the level of the computer screen/other VDT devices	Greater than 1/2 of your arm length	Sometimes	No	More than every 2 hours
20	Male	Occasionally(1)	Occasionally(1)	Occasionally(1)	Occasionally(1)	Occasionally(1)	Never(0)	Never(0)	Never(0)	Never(0)	Never(0)	Occasionally(1)	Never(0)	Never(0)	Never(0)	Occasionally(1)	Occasionally(1)	Moderately intense(1)	Moderately intense(1)	Not applicable[N/A]	Not applicable[N/A]	Not applicable[N/A]	Not applicable[N/A]	Not applicable[N/A]	Not applicable[N/A]	Not applicable[N/A]	Not applicable[N/A]	Not applicable[N/A]	Not applicable[N/A]	Not applicable[N/A]	Not applicable[N/A]	Not applicable[N/A]	Moderately intense(1)	6-10 hours	7	Tablet/iPad, Smartphone	Academic/Study, Entertainment (Movies, Games, etc.), Social Media	No	Adjusting screen brightness	quetiapine, bupropion, clobazam, naltrexone (EUPD)	Prefer not to say	Myopia/ near sightedness		No	My face is not at the level of the computer screen/other VDT devices	Less than 1/2 of your arm length	Sometimes	No	Every 60 minutes of work
19	Male	Never(0)	Occasionally(1)	Occasionally(1)	Occasionally(1)	Occasionally(1)	Occasionally(1)	Never(0)	Occasionally(1)	Never(0)	Never(0)	Occasionally(1)	Never(0)	Never(0)	Never(0)	Never(0)	Occasionally(1)	Not applicable[N/A]	Moderately intense(1)	Moderately intense(1)	Not applicable[N/A]	Moderately intense(1)	Not applicable[N/A]	Not applicable[N/A]	Not applicable[N/A]	Not applicable[N/A]	Not applicable[N/A]	Not applicable[N/A]	Not applicable[N/A]	Not applicable[N/A]	Not applicable[N/A]	Not applicable[N/A]	Not applicable[N/A]	2-6 hours	7	Smartphone, TV	Academic/Study, Entertainment (Movies, Games, etc.)	No	Adjusting screen brightness, Taking regular breaks	No	No	No refractive error	No	No	My face is not at the level of the computer screen/other VDT devices	Equal to 1/2 of your arm length	Sometimes	No	Every 2 hours of work
21	Male	Often/always(2)	Often/always(2)	Never(0)	Never(0)	Occasionally(1)	Often/always(2)	Never(0)	Occasionally(1)	Never(0)	Occasionally(1)	Never(0)	Never(0)	Never(0)	Often/always(2)	Often/always(2)	Occasionally(1)	Moderately intense(1)	Moderately intense(1)	Not applicable[N/A]	Not applicable[N/A]	Moderately intense(1)	Highly intense (2)	Moderately intense(1)	Highly intense (2)	Moderately intense(1)	Highly intense (2)	Not applicable[N/A]	Not applicable[N/A]	Not applicable[N/A]	Highly intense (2)	Highly intense (2)	Highly intense (2)	6-10 hours	7	Tablet/iPad, Smartphone	Academic/Study, Entertainment (Movies, Games, etc.), Social Media	No	Using screen filters, Adjusting screen brightness	No	No	No refractive error	No	No	My face is not at the level of the computer screen/other VDT devices	Less than 1/2 of your arm length	Always	No	Every 2 hours of work
20	Female	Occasionally(1)	Occasionally(1)	Occasionally(1)	Occasionally(1)	Often/always(2)	Often/always(2)	Never(0)	Occasionally(1)	Often/always(2)	Occasionally(1)	Often/always(2)	Never(0)	Often/always(2)	Often/always(2)	Often/always(2)	Occasionally(1)	Moderately intense(1)	Moderately intense(1)	Highly intense (2)	Moderately intense(1)	Moderately intense(1)	Highly intense (2)	Not applicable[N/A]	Moderately intense(1)	Moderately intense(1)	Highly intense (2)	Highly intense (2)	Moderately intense(1)	Moderately intense(1)	Moderately intense(1)	Highly intense (2)	Moderately intense(1)	6-10 hours	7	Desktop/Laptop, Smartphone	Academic/Study, Entertainment (Movies, Games, etc.), Social Media	Yes	Adjusting screen brightness		No	Myopia/ near sightedness	Dry eyes	No	My face is not at the level of the computer screen/other VDT devices	Equal to 1/2 of your arm length	Always	Yes	Every 2 hours of work
20	Male	Never(0)	Occasionally(1)	Occasionally(1)	Never(0)	Never(0)	Never(0)	Occasionally(1)	Never(0)	Occasionally(1)	Never(0)	Never(0)	Never(0)	Occasionally(1)	Never(0)	Never(0)	Occasionally(1)	Not applicable[N/A]	Moderately intense(1)	Not applicable[N/A]	Not applicable[N/A]	Not applicable[N/A]	Not applicable[N/A]	Moderately intense(1)	Not applicable[N/A]	Moderately intense(1)	Not applicable[N/A]	Not applicable[N/A]	Not applicable[N/A]	Moderately intense(1)	Not applicable[N/A]	Not applicable[N/A]	Moderately intense(1)	6-10 hours	7	Desktop/Laptop, Tablet/iPad, Smartphone	Academic/Study, Entertainment (Movies, Games, etc.), Social Media	Yes	Adjusting screen brightness, Taking regular breaks		No	Myopia/ near sightedness		No	My face is just at the level of the computer screen/other VDT devices	Greater than 1/2 of your arm length	Sometimes	No	Every 60 minutes of work
20	Female	Never(0)	Occasionally(1)	Never(0)	Never(0)	Never(0)	Never(0)	Occasionally(1)	Occasionally(1)	Occasionally(1)	Never(0)	Occasionally(1)	Never(0)	Never(0)	Occasionally(1)	Occasionally(1)	Never(0)	Not applicable[N/A]	Moderately intense(1)	Not applicable[N/A]	Not applicable[N/A]	Not applicable[N/A]	Not applicable[N/A]	Not applicable[N/A]	Moderately intense(1)	Moderately intense(1)	Moderately intense(1)	Moderately intense(1)	Not applicable[N/A]	Not applicable[N/A]	Moderately intense(1)	Moderately intense(1)	Moderately intense(1)	More than 10 hours	7	Desktop/Laptop, Tablet/iPad, Smartphone	Academic/Study, Entertainment (Movies, Games, etc.), Social Media	No	Using screen filters, Adjusting screen brightness, Blue light filter glasses	No	No	Myopia/ near sightedness	No	No	My face is just at the level of the computer screen/other VDT devices	Less than 1/2 of your arm length	Sometimes	No	Every 60 minutes of work
20	Female	Occasionally(1)	Occasionally(1)	Never(0)	Occasionally(1)	Occasionally(1)	Never(0)	Never(0)	Never(0)	Never(0)	Never(0)	Occasionally(1)	Never(0)	Never(0)	Never(0)	Occasionally(1)	Occasionally(1)	Moderately intense(1)	Moderately intense(1)	Not applicable[N/A]	Moderately intense(1)	Moderately intense(1)	Not applicable[N/A]	Not applicable[N/A]	Not applicable[N/A]	Not applicable[N/A]	Not applicable[N/A]	Moderately intense(1)	Not applicable[N/A]	Not applicable[N/A]	Not applicable[N/A]	Not applicable[N/A]	Moderately intense(1)	More than 10 hours	7	Desktop/Laptop, Tablet/iPad, Smartphone	Academic/Study, Entertainment (Movies, Games, etc.), Social Media, Work/Professional	Yes	Adjusting screen brightness	No	No	Hypermetropia/ far sightedness	None	No	My face is not at the level of the computer screen/other VDT devices	Equal to 1/2 of your arm length	Sometimes	No	Every 60 minutes of work
21	Female	Occasionally(1)	Never(0)	Never(0)	Never(0)	Never(0)	Never(0)	Occasionally(1)	Occasionally(1)	Never(0)	Never(0)	Occasionally(1)	Never(0)	Never(0)	Occasionally(1)	Occasionally(1)	Often/always(2)	Moderately intense(1)	Not applicable[N/A]	Not applicable[N/A]	Not applicable[N/A]	Not applicable[N/A]	Not applicable[N/A]	Not applicable[N/A]	Moderately intense(1)	Not applicable[N/A]	Not applicable[N/A]	Moderately intense(1)	Not applicable[N/A]	Not applicable[N/A]	Moderately intense(1)	Moderately intense(1)	Moderately intense(1)	2-6 hours	7	Smartphone	Academic/Study, Entertainment (Movies, Games, etc.), Social Media	No	Adjusting screen brightness, Taking regular breaks	-	No	Myopia/ near sightedness	-	No	My face is just at the level of the computer screen/other VDT devices	Less than 1/2 of your arm length	Never	No	More than every 2 hours
20	Male	Occasionally(1)	Occasionally(1)	Never(0)	Never(0)	Never(0)	Occasionally(1)	Never(0)	Never(0)	Never(0)	Never(0)	Occasionally(1)	Never(0)	Never(0)	Never(0)	Occasionally(1)	Often/always(2)	Moderately intense(1)	Not applicable[N/A]	Not applicable[N/A]	Not applicable[N/A]	Not applicable[N/A]	Not applicable[N/A]	Not applicable[N/A]	Moderately intense(1)	Not applicable[N/A]	Not applicable[N/A]	Highly intense (2)	Not applicable[N/A]	Not applicable[N/A]	Not applicable[N/A]	Moderately intense(1)	Highly intense (2)	2-6 hours	7	Tablet/iPad, Smartphone	Academic/Study, Entertainment (Movies, Games, etc.), Social Media, Work/Professional,	No	Adjusting screen brightness, Taking regular breaks	Nil	No	No refractive error	Nil	No	My face is just at the level of the computer screen/other VDT devices	Equal to 1/2 of your arm length	Sometimes	Yes	Every 60 minutes of work
21	Male	Occasionally(1)	Occasionally(1)	Occasionally(1)	Never(0)	Often/always(2)	Occasionally(1)	Occasionally(1)	Occasionally(1)	Never(0)	Occasionally(1)	Never(0)	Never(0)	Never(0)	Occasionally(1)	Occasionally(1)	Occasionally(1)	Moderately intense(1)	Moderately intense(1)	Moderately intense(1)	Not applicable[N/A]	Highly intense (2)	Not applicable[N/A]	Moderately intense(1)	Moderately intense(1)	Not applicable[N/A]	Moderately intense(1)	Moderately intense(1)	Not applicable[N/A]	Not applicable[N/A]	Moderately intense(1)	Moderately intense(1)	Moderately intense(1)	More than 10 hours	7	Tablet/iPad, Smartphone	Academic/Study, Entertainment (Movies, Games, etc.), Social Media	Yes	Using screen filters, Adjusting screen brightness, Taking regular breaks	For dryness of eyes... I use refresh drops.	No	No refractive error	Nil	No	My face is just at the level of the computer screen/other VDT devices	Equal to 1/2 of your arm length	Sometimes	No	Every 20 minutes of work
20	Female	Occasionally(1)	Occasionally(1)	Occasionally(1)	Never(0)	Occasionally(1)	Never(0)	Never(0)	Never(0)	Never(0)	Never(0)	Occasionally(1)	Never(0)	Occasionally(1)	Never(0)	Never(0)	Occasionally(1)	Moderately intense(1)	Moderately intense(1)	Not applicable[N/A]	Not applicable[N/A]	Moderately intense(1)	Not applicable[N/A]	Not applicable[N/A]	Not applicable[N/A]	Not applicable[N/A]	Not applicable[N/A]	Moderately intense(1)	Not applicable[N/A]	Not applicable[N/A]	Not applicable[N/A]	Not applicable[N/A]	Moderately intense(1)	Less than 2 hours	1	Smartphone	Academic/Study, Entertainment (Movies, Games, etc.), Social Media	Yes	Adjusting screen brightness, Taking regular breaks	No	No	Myopia/ near sightedness	No	No	My face is not at the level of the computer screen/other VDT devices	Greater than 1/2 of your arm length	Never	Yes	Every 2 hours of work
20	Male	Never(0)	Occasionally(1)	Occasionally(1)	Never(0)	Occasionally(1)	Never(0)	Occasionally(1)	Occasionally(1)	Never(0)	Occasionally(1)	Occasionally(1)	Never(0)	Never(0)	Occasionally(1)	Occasionally(1)	Never(0)	Moderately intense(1)	Highly intense (2)	Highly intense (2)	Moderately intense(1)	Highly intense (2)	Moderately intense(1)	Highly intense (2)	Moderately intense(1)	Moderately intense(1)	Highly intense (2)	Highly intense (2)	Moderately intense(1)	Moderately intense(1)	Highly intense (2)	Highly intense (2)	Moderately intense(1)	2-6 hours	5	Tablet/iPad, Smartphone	Entertainment (Movies, Games, etc.), Social Media,	No	Adjusting screen brightness, Blue light filter glasses		No	Myopia/ near sightedness		No	My face is not at the level of the computer screen/other VDT devices	Less than 1/2 of your arm length	Sometimes	No	Every 2 hours of work
21	Male	Occasionally(1)	Never(0)	Occasionally(1)	Occasionally(1)	Occasionally(1)	Occasionally(1)	Never(0)	Never(0)	Never(0)	Never(0)	Never(0)	Never(0)	Never(0)	Never(0)	Never(0)	Never(0)	Moderately intense(1)	Not applicable[N/A]	Moderately intense(1)	Moderately intense(1)	Moderately intense(1)	Moderately intense(1)	Not applicable[N/A]	Not applicable[N/A]	Not applicable[N/A]	Not applicable[N/A]	Not applicable[N/A]	Not applicable[N/A]	Not applicable[N/A]	Not applicable[N/A]	Not applicable[N/A]	Not applicable[N/A]	More than 10 hours	7	Tablet/iPad, Smartphone	Academic/Study, Entertainment (Movies, Games, etc.), Social Media	No	Adjusting screen brightness	Nil	No	No refractive error	Nil	No	My face is just at the level of the computer screen/other VDT devices	Equal to 1/2 of your arm length	Never	Yes	Every 60 minutes of work
22	Male	Occasionally(1)	Never(0)	Occasionally(1)	Occasionally(1)	Occasionally(1)	Occasionally(1)	Never(0)	Never(0)	Never(0)	Never(0)	Never(0)	Never(0)	Never(0)	Never(0)	Never(0)	Never(0)	Moderately intense(1)	Not applicable[N/A]	Moderately intense(1)	Moderately intense(1)	Moderately intense(1)	Moderately intense(1)	Not applicable[N/A]	Not applicable[N/A]	Not applicable[N/A]	Not applicable[N/A]	Not applicable[N/A]	Not applicable[N/A]	Not applicable[N/A]	Not applicable[N/A]	Not applicable[N/A]	Not applicable[N/A]	6-10 hours	7	Tablet/iPad, Smartphone	Academic/Study, Entertainment (Movies, Games, etc.), Social Media	No	Adjusting screen brightness	Nil	No	No refractive error	Nil	No	My face is just at the level of the computer screen/other VDT devices	Equal to 1/2 of your arm length	Never	Yes	Every 60 minutes of work
19	Male	Occasionally(1)	Occasionally(1)	Occasionally(1)	Occasionally(1)	Occasionally(1)	Occasionally(1)	Occasionally(1)	Occasionally(1)	Never(0)	Occasionally(1)	Occasionally(1)	Never(0)	Occasionally(1)	Occasionally(1)	Occasionally(1)	Occasionally(1)	Moderately intense(1)	Moderately intense(1)	Highly intense (2)	Highly intense (2)	Highly intense (2)	Moderately intense(1)	Moderately intense(1)	Highly intense (2)	Not applicable[N/A]	Moderately intense(1)	Highly intense (2)	Not applicable[N/A]	Highly intense (2)	Highly intense (2)	Moderately intense(1)	Highly intense (2)	2-6 hours	7	Desktop/Laptop, Tablet/iPad, Smartphone	Academic/Study, Entertainment (Movies, Games, etc.), Social Media	Yes	Using screen filters, Adjusting screen brightness, Using artificial tears or eye drops	Nil	No	Myopia/ near sightedness		No	My face is not at the level of the computer screen/other VDT devices	Less than 1/2 of your arm length	Sometimes	Yes	Every 2 hours of work
20	Female	Never(0)	Never(0)	Never(0)	Occasionally(1)	Occasionally(1)	Never(0)	Never(0)	Never(0)	Never(0)	Occasionally(1)	Never(0)	Never(0)	Never(0)	Occasionally(1)	Never(0)	Occasionally(1)	Not applicable[N/A]	Not applicable[N/A]	Not applicable[N/A]	Moderately intense(1)	Moderately intense(1)	Not applicable[N/A]	Not applicable[N/A]	Not applicable[N/A]	Not applicable[N/A]	Moderately intense(1)	Not applicable[N/A]	Not applicable[N/A]	Not applicable[N/A]	Moderately intense(1)	Not applicable[N/A]	Moderately intense(1)	6-10 hours	7	Tablet/iPad, Smartphone	Academic/Study, Entertainment (Movies, Games, etc.), Social Media	Yes	Adjusting screen brightness		No	Myopia/ near sightedness, Astigmatism		No	My face is not at the level of the computer screen/other VDT devices	Greater than 1/2 of your arm length	Sometimes	No	Every 60 minutes of work
20	Female	Often/always(2)	Never(0)	Occasionally(1)	Occasionally(1)	Occasionally(1)	Never(0)	Occasionally(1)	Occasionally(1)	Occasionally(1)	Never(0)	Occasionally(1)	Never(0)	Often/always(2)	Occasionally(1)	Occasionally(1)	Occasionally(1)	Highly intense (2)	Moderately intense(1)	Moderately intense(1)	Moderately intense(1)	Moderately intense(1)	Not applicable[N/A]	Moderately intense(1)	Not applicable[N/A]	Moderately intense(1)	Moderately intense(1)	Moderately intense(1)	Not applicable[N/A]	Highly intense (2)	Moderately intense(1)	Moderately intense(1)	Highly intense (2)	More than 10 hours	5	Smartphone	Social Media	No	Adjusting screen brightness	Nil	No	I don’t know	Nil	No	My face is not at the level of the computer screen/other VDT devices	Less than 1/2 of your arm length	Sometimes	Yes	Every 20 minutes of work
20	Female	Occasionally(1)	Never(0)	Never(0)	Never(0)	Never(0)	Never(0)	Never(0)	Never(0)	Never(0)	Never(0)	Never(0)	Never(0)	Never(0)	Never(0)	Never(0)	Occasionally(1)	Moderately intense(1)	Not applicable[N/A]	Not applicable[N/A]	Not applicable[N/A]	Not applicable[N/A]	Not applicable[N/A]	Not applicable[N/A]	Not applicable[N/A]	Not applicable[N/A]	Not applicable[N/A]	Not applicable[N/A]	Not applicable[N/A]	Not applicable[N/A]	Not applicable[N/A]	Not applicable[N/A]	Moderately intense(1)	6-10 hours	7	Desktop/Laptop, Smartphone	Academic/Study, Entertainment (Movies, Games, etc.), Social Media	No	Adjusting screen brightness, Taking regular breaks, Blue light filter glasses		No	No refractive error		No	My face is just at the level of the computer screen/other VDT devices	Equal to 1/2 of your arm length	Never	Yes	Every 60 minutes of work
20	Male	Occasionally(1)	Occasionally(1)	Occasionally(1)	Never(0)	Occasionally(1)	Occasionally(1)	Occasionally(1)	Occasionally(1)	Occasionally(1)	Occasionally(1)	Occasionally(1)	Never(0)	Occasionally(1)	Never(0)	Never(0)	Occasionally(1)	Moderately intense(1)	Moderately intense(1)	Moderately intense(1)	Not applicable[N/A]	Moderately intense(1)	Moderately intense(1)	Moderately intense(1)	Moderately intense(1)	Moderately intense(1)	Moderately intense(1)	Moderately intense(1)	Not applicable[N/A]	Not applicable[N/A]	Not applicable[N/A]	Not applicable[N/A]	Moderately intense(1)	6-10 hours	7	Desktop/Laptop, Tablet/iPad, Smartphone, Gaming consoles	multitasking	Yes	Using screen filters, Adjusting screen brightness, Using artificial tears or eye drops, Blue light filter glasses	nil	No	Myopia/ near sightedness	nil	No	My face is not at the level of the computer screen/other VDT devices	Greater than 1/2 of your arm length	Always	Yes	Every 20 minutes of work
21	Female	Never(0)	Never(0)	Never(0)	Never(0)	Never(0)	Never(0)	Never(0)	Never(0)	Never(0)	Never(0)	Occasionally(1)	Never(0)	Never(0)	Never(0)	Never(0)	Occasionally(1)	Not applicable[N/A]	Not applicable[N/A]	Not applicable[N/A]	Not applicable[N/A]	Not applicable[N/A]	Not applicable[N/A]	Not applicable[N/A]	Not applicable[N/A]	Not applicable[N/A]	Not applicable[N/A]	Moderately intense(1)	Not applicable[N/A]	Not applicable[N/A]	Not applicable[N/A]	Not applicable[N/A]	Moderately intense(1)	2-6 hours	7	Tablet/iPad	Academic/Study	Yes	Adjusting screen brightness	Nil	No	Myopia/ near sightedness	Nil	No	My face is just at the level of the computer screen/other VDT devices	Equal to 1/2 of your arm length	Never	No	Every 2 hours of work
20	Male	Never(0)	Never(0)	Never(0)	Never(0)	Occasionally(1)	Occasionally(1)	Never(0)	Never(0)	Never(0)	Never(0)	Occasionally(1)	Never(0)	Never(0)	Never(0)	Never(0)	Never(0)	Not applicable[N/A]	Not applicable[N/A]	Not applicable[N/A]	Not applicable[N/A]	Moderately intense(1)	Moderately intense(1)	Not applicable[N/A]	Not applicable[N/A]	Not applicable[N/A]	Not applicable[N/A]	Moderately intense(1)	Not applicable[N/A]	Not applicable[N/A]	Not applicable[N/A]	Not applicable[N/A]	Not applicable[N/A]	6-10 hours	7	Tablet/iPad, Smartphone	Academic/Study, Entertainment (Movies, Games, etc.), Social Media	No	Adjusting screen brightness	No	No	Myopia/ near sightedness	No	No	My face is just at the level of the computer screen/other VDT devices	Equal to 1/2 of your arm length	Never	No	Every 60 minutes of work
21	Male	Often/always(2)	Never(0)	Occasionally(1)	Never(0)	Never(0)	Never(0)	Never(0)	Never(0)	Never(0)	Often/always(2)	Often/always(2)	Never(0)	Occasionally(1)	Never(0)	Occasionally(1)	Occasionally(1)	Not applicable[N/A]	Not applicable[N/A]	Moderately intense(1)	Moderately intense(1)	Moderately intense(1)	Not applicable[N/A]	Not applicable[N/A]	Not applicable[N/A]	Not applicable[N/A]	Not applicable[N/A]	Not applicable[N/A]	Not applicable[N/A]	Moderately intense(1)	Not applicable[N/A]	Not applicable[N/A]	Moderately intense(1)	More than 10 hours	7	Tablet/iPad, Smartphone	Academic/Study, Entertainment (Movies, Games, etc.), Social Media	Yes	Using screen filters, Adjusting screen brightness, Taking regular breaks	No	No	I don’t know	No	No	My face is not at the level of the computer screen/other VDT devices	Less than 1/2 of your arm length	Sometimes	Yes	Every 60 minutes of work
20	Female	Occasionally(1)	Often/always(2)	Occasionally(1)	Never(0)	Never(0)	Never(0)	Occasionally(1)	Occasionally(1)	Never(0)	Often/always(2)	Often/always(2)	Never(0)	Never(0)	Occasionally(1)	Often/always(2)	Often/always(2)	Moderately intense(1)	Moderately intense(1)	Moderately intense(1)	Not applicable[N/A]	Not applicable[N/A]	Not applicable[N/A]	Moderately intense(1)	Highly intense (2)	Not applicable[N/A]	Highly intense (2)	Moderately intense(1)	Not applicable[N/A]	Not applicable[N/A]	Moderately intense(1)	Highly intense (2)	Highly intense (2)	6-10 hours	7	Desktop/Laptop, Tablet/iPad, Smartphone, E-book	Academic/Study, Entertainment (Movies, Games, etc.), Social Media, Work/Professional	Yes	None	No	No	Myopia/ near sightedness	No	No	My face is not at the level of the computer screen/other VDT devices	Less than 1/2 of your arm length	Sometimes	Yes	Every 2 hours of work
21	Female	Occasionally(1)	Occasionally(1)	Never(0)	Never(0)	Occasionally(1)	Occasionally(1)	Never(0)	Never(0)	Never(0)	Never(0)	Occasionally(1)	Never(0)	Never(0)	Never(0)	Never(0)	Never(0)	Moderately intense(1)	Moderately intense(1)	Not applicable[N/A]	Not applicable[N/A]	Moderately intense(1)	Moderately intense(1)	Not applicable[N/A]	Not applicable[N/A]	Not applicable[N/A]	Not applicable[N/A]	Not applicable[N/A]	Not applicable[N/A]	Not applicable[N/A]	Not applicable[N/A]	Not applicable[N/A]	Not applicable[N/A]	2-6 hours	7	Smartphone	Academic/Study, Entertainment (Movies, Games, etc.), Social Media, Work/Professional	Yes	Taking regular breaks, Using artificial tears or eye drops	No	No	Myopia/ near sightedness	No	No	My face is just at the level of the computer screen/other VDT devices	Equal to 1/2 of your arm length	Sometimes	Yes	Every 60 minutes of work
21	Male	Never(0)	Never(0)	Never(0)	Never(0)	Never(0)	Never(0)	Never(0)	Never(0)	Never(0)	Never(0)	Never(0)	Never(0)	Never(0)	Never(0)	Occasionally(1)	Occasionally(1)	Moderately intense(1)	Moderately intense(1)	Moderately intense(1)	Moderately intense(1)	Moderately intense(1)	Moderately intense(1)	Moderately intense(1)	Moderately intense(1)	Moderately intense(1)	Moderately intense(1)	Moderately intense(1)	Moderately intense(1)	Highly intense (2)	Highly intense (2)	Highly intense (2)	Highly intense (2)	2-6 hours	2	Tablet/iPad, Smartphone, E-book	Academic/Study, Entertainment (Movies, Games, etc.)	Yes	Blue light filter glasses		No	No refractive error		No	My face is just at the level of the computer screen/other VDT devices	Less than 1/2 of your arm length	Always	Yes	Every 20 minutes of work
20	Female	Occasionally(1)	Never(0)	Never(0)	Never(0)	Occasionally(1)	Never(0)	Never(0)	Occasionally(1)	Never(0)	Never(0)	Never(0)	Never(0)	Never(0)	Never(0)	Often/always(2)	Often/always(2)	Moderately intense(1)	Not applicable[N/A]	Not applicable[N/A]	Not applicable[N/A]	Not applicable[N/A]	Not applicable[N/A]	Not applicable[N/A]	Moderately intense(1)	Not applicable[N/A]	Not applicable[N/A]	Not applicable[N/A]	Not applicable[N/A]	Not applicable[N/A]	Not applicable[N/A]	Highly intense (2)	Highly intense (2)	6-10 hours	7	Tablet/iPad, Smartphone	Academic/Study, Entertainment (Movies, Games, etc.), Social Media	Yes	Adjusting screen brightness, None	No	No	Myopia/ near sightedness		No	My face is not at the level of the computer screen/other VDT devices	Less than 1/2 of your arm length	Never	No	Every 2 hours of work
19	Female	Often/always(2)	Often/always(2)	Often/always(2)	Occasionally(1)	Often/always(2)	Occasionally(1)	Occasionally(1)	Often/always(2)	Often/always(2)	Often/always(2)	Occasionally(1)	Occasionally(1)	Occasionally(1)	Occasionally(1)	Occasionally(1)	Often/always(2)	Moderately intense(1)	Highly intense (2)	Highly intense (2)	Moderately intense(1)	Highly intense (2)	Moderately intense(1)	Moderately intense(1)	Highly intense (2)	Highly intense (2)	Highly intense (2)	Moderately intense(1)	Moderately intense(1)	Moderately intense(1)	Moderately intense(1)	Highly intense (2)	Highly intense (2)	More than 10 hours	7	Desktop/Laptop, Tablet/iPad, Smartphone	Academic/Study, Entertainment (Movies, Games, etc.), Social Media	No	Adjusting screen brightness, Blue light filter glasses		No	No refractive error		No	My face is just at the level of the computer screen/other VDT devices	Equal to 1/2 of your arm length	Sometimes	No	Every 20 minutes of work
18	Female	Occasionally(1)	Never(0)	Never(0)	Never(0)	Never(0)	Never(0)	Never(0)	Never(0)	Never(0)	Never(0)	Occasionally(1)	Occasionally(1)	Never(0)	Never(0)	Occasionally(1)	Often/always(2)	Moderately intense(1)	Not applicable[N/A]	Not applicable[N/A]	Not applicable[N/A]	Not applicable[N/A]	Not applicable[N/A]	Not applicable[N/A]	Not applicable[N/A]	Not applicable[N/A]	Not applicable[N/A]	Moderately intense(1)	Moderately intense(1)	Not applicable[N/A]	Not applicable[N/A]	Not applicable[N/A]	Moderately intense(1)	More than 10 hours	7	Desktop/Laptop, Smartphone	Academic/Study, Entertainment (Movies, Games, etc.), Social Media	Yes	Adjusting screen brightness, Taking regular breaks	No	No	Hypermetropia/ far sightedness	No	No	My face is just at the level of the computer screen/other VDT devices	Equal to 1/2 of your arm length	Never	Yes	Every 60 minutes of work
19	Male	Never(0)	Occasionally(1)	Never(0)	Never(0)	Never(0)	Never(0)	Occasionally(1)	Never(0)	Often/always(2)	Never(0)	Never(0)	Never(0)	Never(0)	Never(0)	Never(0)	Occasionally(1)	Not applicable[N/A]	Moderately intense(1)	Not applicable[N/A]	Not applicable[N/A]	Not applicable[N/A]	Not applicable[N/A]	Highly intense (2)	Not applicable[N/A]	Highly intense (2)	Not applicable[N/A]	Not applicable[N/A]	Not applicable[N/A]	Not applicable[N/A]	Not applicable[N/A]	Not applicable[N/A]	Highly intense (2)	2-6 hours	7	Desktop/Laptop	Academic/Study, Entertainment (Movies, Games, etc.)	No	None	No	No	No refractive error	No	No	My face is not at the level of the computer screen/other VDT devices	Greater than 1/2 of your arm length	Never	No	Every 60 minutes of work
19	Female	Occasionally(1)	Occasionally(1)	Occasionally(1)	Occasionally(1)	Often/always(2)	Occasionally(1)	Never(0)	Occasionally(1)	Occasionally(1)	Occasionally(1)	Never(0)	Never(0)	Never(0)	Occasionally(1)	Occasionally(1)	Occasionally(1)	Not applicable[N/A]	Moderately intense(1)	Moderately intense(1)	Moderately intense(1)	Moderately intense(1)	Moderately intense(1)	Not applicable[N/A]	Moderately intense(1)	Moderately intense(1)	Moderately intense(1)	Not applicable[N/A]	Not applicable[N/A]	Not applicable[N/A]	Highly intense (2)	Moderately intense(1)	Highly intense (2)	6-10 hours	7	Desktop/Laptop, Smartphone	Academic/Study, Social Media	No	Adjusting screen brightness, Blue light filter glasses	No	No	I don’t know	I don't know	No	My face is not at the level of the computer screen/other VDT devices	Greater than 1/2 of your arm length	Sometimes	No	Every 60 minutes of work
20	Male	Never(0)	Occasionally(1)	Never(0)	Never(0)	Occasionally(1)	Never(0)	Never(0)	Occasionally(1)	Occasionally(1)	Never(0)	Occasionally(1)	Never(0)	Never(0)	Never(0)	Occasionally(1)	Often/always(2)	Not applicable[N/A]	Moderately intense(1)	Not applicable[N/A]	Not applicable[N/A]	Moderately intense(1)	Not applicable[N/A]	Not applicable[N/A]	Highly intense (2)	Highly intense (2)	Not applicable[N/A]	Not applicable[N/A]	Not applicable[N/A]	Moderately intense(1)	Not applicable[N/A]	Not applicable[N/A]	Highly intense (2)	More than 10 hours	3	Desktop/Laptop, Tablet/iPad, Smartphone, Gaming consoles	Academic/Study, Entertainment (Movies, Games, etc.), Social Media, Work/Professional	No	None	Thyroid test	No	I don’t know	No	No	My face is just at the level of the computer screen/other VDT devices	Equal to 1/2 of your arm length	Sometimes	No	Every 2 hours of work
18	Male	Occasionally(1)	Never(0)	Never(0)	Never(0)	Often/always(2)	Occasionally(1)	Never(0)	Never(0)	Occasionally(1)	Never(0)	Never(0)	Never(0)	Never(0)	Occasionally(1)	Never(0)	Never(0)	Moderately intense(1)	Not applicable[N/A]	Not applicable[N/A]	Not applicable[N/A]	Moderately intense(1)	Moderately intense(1)	Not applicable[N/A]	Not applicable[N/A]	Moderately intense(1)	Not applicable[N/A]	Not applicable[N/A]	Not applicable[N/A]	Not applicable[N/A]	Moderately intense(1)	Not applicable[N/A]	Not applicable[N/A]	2-6 hours	6	Desktop/Laptop, Smartphone, Gaming consoles	Academic/Study, Entertainment (Movies, Games, etc.), Social Media	No	None	No	No	No refractive error	No	No	My face is not at the level of the computer screen/other VDT devices	Equal to 1/2 of your arm length	Never	No	Every 20 minutes of work
19	Male	Never(0)	Never(0)	Occasionally(1)	Occasionally(1)	Never(0)	Never(0)	Never(0)	Occasionally(1)	Never(0)	Never(0)	Occasionally(1)	Never(0)	Never(0)	Never(0)	Never(0)	Never(0)	Not applicable[N/A]	Moderately intense(1)	Moderately intense(1)	Highly intense (2)	Highly intense (2)	Moderately intense(1)	Moderately intense(1)	Moderately intense(1)	Moderately intense(1)	Moderately intense(1)	Moderately intense(1)	Moderately intense(1)	Moderately intense(1)	Highly intense (2)	Highly intense (2)	Moderately intense(1)	2-6 hours	7	Smartphone	Academic/Study, Entertainment (Movies, Games, etc.)	No	Adjusting screen brightness, Taking regular breaks	No	No	I don’t know	No	No	My face is not at the level of the computer screen/other VDT devices	Equal to 1/2 of your arm length	Never	No	Every 20 minutes of work
19	Male	Often/always(2)	Occasionally(1)	Occasionally(1)	Never(0)	Occasionally(1)	Never(0)	Never(0)	Occasionally(1)	Never(0)	Never(0)	Never(0)	Never(0)	Never(0)	Never(0)	Never(0)	Never(0)	Not applicable[N/A]	Not applicable[N/A]	Not applicable[N/A]	Not applicable[N/A]	Not applicable[N/A]	Not applicable[N/A]	Not applicable[N/A]	Not applicable[N/A]	Not applicable[N/A]	Not applicable[N/A]	Not applicable[N/A]	Not applicable[N/A]	Not applicable[N/A]	Not applicable[N/A]	Not applicable[N/A]	Not applicable[N/A]	6-10 hours	5	Desktop/Laptop, Smartphone	Academic/Study, Entertainment (Movies, Games, etc.), Social Media	No	Adjusting screen brightness	Ni	No	No refractive error	No	No	My face is not at the level of the computer screen/other VDT devices	Less than 1/2 of your arm length	Sometimes	No	Every 2 hours of work
19	Female	Often/always(2)	Occasionally(1)	Occasionally(1)	Never(0)	Occasionally(1)	Never(0)	Never(0)	Never(0)	Occasionally(1)	Occasionally(1)	Occasionally(1)	Never(0)	Never(0)	Occasionally(1)	Occasionally(1)	Occasionally(1)	Highly intense (2)	Not applicable[N/A]	Not applicable[N/A]	Not applicable[N/A]	Not applicable[N/A]	Not applicable[N/A]	Not applicable[N/A]	Moderately intense(1)	Moderately intense(1)	Moderately intense(1)	Moderately intense(1)	Not applicable[N/A]	Not applicable[N/A]	Moderately intense(1)	Moderately intense(1)	Moderately intense(1)	6-10 hours	7	Smartphone	Academic/Study, Entertainment (Movies, Games, etc.), Social Media	No	None	no	Prefer not to say	I don’t know		No	My face is just at the level of the computer screen/other VDT devices	Greater than 1/2 of your arm length	Never	No	Every 2 hours of work
20	Male	Occasionally(1)	Never(0)	Never(0)	Never(0)	Never(0)	Never(0)	Occasionally(1)	Occasionally(1)	Occasionally(1)	Occasionally(1)	Never(0)	Never(0)	Occasionally(1)	Occasionally(1)	Occasionally(1)	Occasionally(1)	Moderately intense(1)	Moderately intense(1)	Moderately intense(1)	Moderately intense(1)	Moderately intense(1)	Moderately intense(1)	Moderately intense(1)	Moderately intense(1)	Moderately intense(1)	Moderately intense(1)	Moderately intense(1)	Moderately intense(1)	Moderately intense(1)	Moderately intense(1)	Moderately intense(1)	Moderately intense(1)	2-6 hours	7	Desktop/Laptop, Smartphone	Academic/Study, Entertainment (Movies, Games, etc.), Social Media	No	Blue light filter glasses	No	No	No refractive error	No	No	My face is not at the level of the computer screen/other VDT devices	Less than 1/2 of your arm length	Sometimes	No	More than every 2 hours
19	Female	Occasionally(1)	Occasionally(1)	Never(0)	Never(0)	Never(0)	Never(0)	Occasionally(1)	Occasionally(1)	Never(0)	Never(0)	Never(0)	Never(0)	Never(0)	Never(0)	Occasionally(1)	Occasionally(1)	Moderately intense(1)	Not applicable[N/A]	Not applicable[N/A]	Not applicable[N/A]	Not applicable[N/A]	Not applicable[N/A]	Not applicable[N/A]	Not applicable[N/A]	Not applicable[N/A]	Not applicable[N/A]	Not applicable[N/A]	Not applicable[N/A]	Not applicable[N/A]	Not applicable[N/A]	Not applicable[N/A]	Moderately intense(1)	2-6 hours	7	Desktop/Laptop, Smartphone	Academic/Study, Entertainment (Movies, Games, etc.), Social Media	Yes	Using screen filters, Adjusting screen brightness, Taking regular breaks		No	No refractive error		No	My face is not at the level of the computer screen/other VDT devices	Equal to 1/2 of your arm length	Never	Yes	Every 20 minutes of work
19	Male	Never(0)	Occasionally(1)	Occasionally(1)	Never(0)	Often/always(2)	Never(0)	Often/always(2)	Occasionally(1)	Occasionally(1)	Never(0)	Never(0)	Never(0)	Never(0)	Never(0)	Never(0)	Occasionally(1)	Not applicable[N/A]	Moderately intense(1)	Moderately intense(1)	Not applicable[N/A]	Moderately intense(1)	Not applicable[N/A]	Moderately intense(1)	Moderately intense(1)	Not applicable[N/A]	Not applicable[N/A]	Not applicable[N/A]	Not applicable[N/A]	Not applicable[N/A]	Not applicable[N/A]	Not applicable[N/A]	Not applicable[N/A]	2-6 hours	7	Desktop/Laptop, Smartphone	Academic/Study, Entertainment (Movies, Games, etc.), Social Media	Yes	Using screen filters, Adjusting screen brightness		Prefer not to say	No refractive error, I don’t know		No	My face is just at the level of the computer screen/other VDT devices	Equal to 1/2 of your arm length	Never	No	Every 60 minutes of work
18	Male	Never(0)	Occasionally(1)	Occasionally(1)	Never(0)	Occasionally(1)	Occasionally(1)	Never(0)	Occasionally(1)	Occasionally(1)	Occasionally(1)	Occasionally(1)	Never(0)	Never(0)	Never(0)	Occasionally(1)	Never(0)	Not applicable[N/A]	Moderately intense(1)	Not applicable[N/A]	Not applicable[N/A]	Moderately intense(1)	Not applicable[N/A]	Not applicable[N/A]	Not applicable[N/A]	Not applicable[N/A]	Not applicable[N/A]	Moderately intense(1)	Not applicable[N/A]	Not applicable[N/A]	Not applicable[N/A]	Moderately intense(1)	Not applicable[N/A]	More than 10 hours	7	Desktop/Laptop, Smartphone	Academic/Study, Entertainment (Movies, Games, etc.)	Yes	Blue light filter glasses	No	No	No refractive error	No	No	My face is just at the level of the computer screen/other VDT devices	Less than 1/2 of your arm length	Sometimes	No	Every 60 minutes of work
19	Male	Never(0)	Occasionally(1)	Occasionally(1)	Never(0)	Occasionally(1)	Never(0)	Occasionally(1)	Occasionally(1)	Never(0)	Never(0)	Often/always(2)	Often/always(2)	Never(0)	Never(0)	Often/always(2)	Occasionally(1)	Moderately intense(1)	Highly intense (2)	Moderately intense(1)	Not applicable[N/A]	Moderately intense(1)	Not applicable[N/A]	Moderately intense(1)	Highly intense (2)	Not applicable[N/A]	Not applicable[N/A]	Highly intense (2)	Highly intense (2)	Not applicable[N/A]	Not applicable[N/A]	Highly intense (2)	Moderately intense(1)	More than 10 hours	2	Smartphone	Entertainment (Movies, Games, etc.)	No	Using screen filters, Adjusting screen brightness, Blue light filter glasses	No	No	I don’t know	No	No	My face is not at the level of the computer screen/other VDT devices	Less than 1/2 of your arm length	Never	No	More than every 2 hours
19	Female	Occasionally(1)	Occasionally(1)	Occasionally(1)	Never(0)	Occasionally(1)	Never(0)	Occasionally(1)	Occasionally(1)	Never(0)	Occasionally(1)	Often/always(2)	Never(0)	Occasionally(1)	Never(0)	Occasionally(1)	Never(0)	Not applicable[N/A]	Not applicable[N/A]	Not applicable[N/A]	Not applicable[N/A]	Moderately intense(1)	Not applicable[N/A]	Not applicable[N/A]	Not applicable[N/A]	Not applicable[N/A]	Moderately intense(1)	Moderately intense(1)	Not applicable[N/A]	Moderately intense(1)	Not applicable[N/A]	Moderately intense(1)	Not applicable[N/A]	6-10 hours	7	Desktop/Laptop, Smartphone	Academic/Study, Entertainment (Movies, Games, etc.), Social Media	No	Using screen filters, Adjusting screen brightness, Blue light filter glasses		No	Myopia/ near sightedness			My face is not at the level of the computer screen/other VDT devices	Equal to 1/2 of your arm length	Never	No	More than every 2 hours
19	Male	Never(0)	Occasionally(1)	Occasionally(1)	Often/always(2)	Never(0)	Never(0)	Never(0)	Never(0)	Never(0)	Never(0)	Never(0)	Never(0)	Never(0)	Never(0)	Never(0)	Often/always(2)	Not applicable[N/A]	Moderately intense(1)	Moderately intense(1)	Not applicable[N/A]	Not applicable[N/A]	Not applicable[N/A]	Not applicable[N/A]	Not applicable[N/A]	Not applicable[N/A]	Not applicable[N/A]	Not applicable[N/A]	Not applicable[N/A]	Not applicable[N/A]	Not applicable[N/A]	Not applicable[N/A]	Highly intense (2)	6-10 hours	7	Desktop/Laptop	Academic/Study, Entertainment (Movies, Games, etc.)	Yes	Using screen filters, Adjusting screen brightness, Blue light filter glasses	No	No	Myopia/ near sightedness	No	No	My face is just at the level of the computer screen/other VDT devices	Greater than 1/2 of your arm length	Never	No	More than every 2 hours
19	Female	Occasionally(1)	Never(0)	Occasionally(1)	Never(0)	Never(0)	Occasionally(1)	Never(0)	Never(0)	Never(0)	Occasionally(1)	Never(0)	Never(0)	Never(0)	Occasionally(1)	Never(0)	Occasionally(1)	Moderately intense(1)	Not applicable[N/A]	Moderately intense(1)	Not applicable[N/A]	Not applicable[N/A]	Moderately intense(1)	Not applicable[N/A]	Not applicable[N/A]	Not applicable[N/A]	Not applicable[N/A]	Not applicable[N/A]	Not applicable[N/A]	Not applicable[N/A]	Not applicable[N/A]	Not applicable[N/A]	Moderately intense(1)	6-10 hours	7	Desktop/Laptop, Smartphone	Academic/Study, Entertainment (Movies, Games, etc.), Work/Professional	Yes	Using screen filters, Adjusting screen brightness, Taking regular breaks, Blue light filter glasses		No	Astigmatism		No	My face is just at the level of the computer screen/other VDT devices	Equal to 1/2 of your arm length	Never	Yes	Every 20 minutes of work
[truncated: 595 more rows]
[truncated: 4 more columns]
